# Supplementary material for: 2-[(2-Carboxy­phen­yl)sulfan­yl]acetic acid
Source: Acta Crystallogr Sect E Struct Rep Online. 2009 Sep 5;65(Pt 10):o2315. doi: 10.1107/S1600536809034126 (PMC2970427; doi:10.1107/S1600536809034126)
Supplement: Supplementary file 2 [file e-65-o2315-Isup2.hkl]

# 
# h,k,l, Fc-squared, Fo-squared, sigma(Fo-squared) and status flag 
# 
data_I
_shelx_title ' z in P1                          P-1' 
_shelx_refln_list_code          4 
_shelx_F_calc_maximum       99.42 
_exptl_crystal_F_000       220.00 
_reflns_d_resolution_high  0.7642 
 
loop_ 
 _symmetry_equiv_pos_as_xyz 
 'x, y, z' 
 '-x, -y, -z' 
 
_cell_length_a     5.1786 
_cell_length_b     9.2973 
_cell_length_c    10.4776 
_cell_angle_alpha  69.980 
_cell_angle_beta   81.959 
_cell_angle_gamma  79.732 
 
_shelx_F_squared_multiplier     1.000 
 
loop_ 
 _refln_index_h 
 _refln_index_k 
 _refln_index_l 
 _refln_F_squared_calc 
 _refln_F_squared_meas 
 _refln_F_squared_sigma 
 _refln_observed_status 
   1   0   0        0.65       -0.12      0.12 o 
   2   0   0     1410.59     1283.54     18.21 o 
   3   0   0      115.41      107.58      1.89 o 
   4   0   0       38.66       31.83      0.80 o 
   5   0   0       58.93       52.66      1.24 o 
   6   0   0       50.87       49.09      1.55 o 
  -6   1   0        8.78        8.77      0.95 o 
  -5   1   0        0.16        4.24      0.59 o 
  -4   1   0       27.80       21.94      0.59 o 
  -3   1   0       89.93       86.94      1.74 o 
  -2   1   0      216.18      248.31      4.25 o 
  -1   1   0      233.70      222.73      5.16 o 
   0   1   0       42.93       28.45      0.69 o 
   1   1   0     1605.02     1476.95     45.69 o 
   2   1   0        8.52       11.67      0.25 o 
   3   1   0        0.30        1.62      0.14 o 
   4   1   0       48.18       44.34      1.05 o 
   5   1   0        0.79        2.05      0.31 o 
   6   1   0       53.41       50.20      1.28 o 
  -6   2   0       12.14       13.62      0.82 o 
  -5   2   0        1.60        1.59      0.34 o 
  -4   2   0      146.82      155.30      4.46 o 
  -3   2   0      343.88      348.66      7.60 o 
  -2   2   0      813.58      910.11     17.31 o 
  -1   2   0        2.16        4.91      0.46 o 
   0   2   0     2891.44     2616.75     74.60 o 
   1   2   0      418.29      433.33      7.53 o 
   2   2   0      147.23      145.96      2.13 o 
   3   2   0      463.10      487.53      7.31 o 
   4   2   0        1.00        0.19      0.16 o 
   5   2   0       14.32       15.44      0.57 o 
   6   2   0        2.71        3.66      0.46 o 
  -6   3   0        6.68        8.31      0.76 o 
  -5   3   0       21.61       27.29      0.92 o 
  -4   3   0        4.27        4.91      0.55 o 
  -3   3   0        2.11        4.27      0.30 o 
  -2   3   0      103.65       98.94      2.01 o 
  -1   3   0        6.11        7.27      0.36 o 
   0   3   0      417.94      445.47      6.88 o 
   1   3   0       72.54       82.89      1.26 o 
   2   3   0       98.65       91.82      1.40 o 
   3   3   0      210.24      202.97      2.77 o 
   4   3   0      244.80      206.52      3.66 o 
   5   3   0       43.29       52.04      1.25 o 
   6   3   0        0.25        0.17      0.38 o 
  -5   4   0        0.01        0.86      0.52 o 
  -4   4   0       41.96       35.87      1.48 o 
  -3   4   0       27.39       30.27      0.89 o 
  -2   4   0       26.35       11.75      0.33 o 
  -1   4   0        1.87        1.98      0.15 o 
   0   4   0      213.09      226.99      3.56 o 
   1   4   0      817.14      863.77     11.62 o 
   2   4   0      280.32      275.06      3.75 o 
   3   4   0       85.14       88.64      1.50 o 
   4   4   0        4.41        3.82      0.38 o 
   5   4   0       37.43       36.24      1.17 o 
   6   4   0        3.33        4.64      0.68 o 
  -5   5   0       19.62       17.77      1.30 o 
  -4   5   0        1.38        0.87      0.38 o 
  -3   5   0        0.00        0.19      0.20 o 
  -2   5   0       70.68       58.01      1.29 o 
  -1   5   0      188.33      169.84      2.75 o 
   0   5   0       53.87       40.10      0.74 o 
   1   5   0       59.89       80.02      1.34 o 
   2   5   0      334.20      360.15      5.57 o 
   3   5   0       21.86       17.94      0.46 o 
   4   5   0        0.92        4.59      0.56 o 
   5   5   0       30.79       28.06      1.01 o 
   6   5   0        2.55        3.12      0.64 o 
  -5   6   0        3.86        2.30      0.77 o 
  -4   6   0       51.81       52.91      1.87 o 
  -3   6   0      117.47      113.62      2.76 o 
  -2   6   0        0.11        0.42      0.24 o 
  -1   6   0      847.64      849.68     12.83 o 
   0   6   0        0.58        0.47      0.14 o 
   1   6   0      305.02      301.36      4.68 o 
   2   6   0        1.71       23.86      1.19 o 
   3   6   0       52.53       44.22      0.96 o 
   4   6   0       31.92       30.60      1.04 o 
   5   6   0       27.25       27.51      1.04 o 
   6   6   0        1.33        1.20      0.55 o 
  -4   7   0        0.32        0.42      0.54 o 
  -3   7   0       10.05       11.65      0.56 o 
  -2   7   0        7.88        9.24      0.49 o 
  -1   7   0       51.90       57.03      1.33 o 
   0   7   0      330.58      275.40      4.74 o 
   1   7   0       24.50       20.45      0.55 o 
   2   7   0      153.13      142.18      3.22 o 
   3   7   0       33.71       45.78      2.60 o 
   4   7   0        0.09        0.00      0.34 o 
   5   7   0       66.20       63.45      2.19 o 
  -4   8   0        5.43        7.27      1.10 o 
  -3   8   0       30.04       33.81      1.38 o 
  -2   8   0       28.98       25.48      0.86 o 
  -1   8   0      167.95      143.64      2.97 o 
   0   8   0       48.66       38.93      0.92 o 
   1   8   0        5.88        6.42      0.35 o 
   2   8   0       75.88       69.72      1.29 o 
   3   8   0       17.21       20.59      1.11 o 
   4   8   0        0.09        0.45      0.40 o 
   5   8   0        3.07        3.21      0.64 o 
  -3   9   0        1.40        2.56      0.54 o 
  -2   9   0       33.88       37.16      1.55 o 
  -1   9   0       23.01       22.06      0.74 o 
   0   9   0       18.31       13.43      0.55 o 
   1   9   0       53.65       52.78      1.34 o 
   2   9   0       14.86       15.22      0.49 o 
   3   9   0       42.62       40.63      1.22 o 
   4   9   0        4.12       27.89      2.63 o 
  -2  10   0        0.14        0.26      0.40 o 
  -1  10   0       14.03       15.16      0.75 o 
   0  10   0        3.55        4.03      0.51 o 
   1  10   0        2.89        4.45      0.51 o 
   2  10   0        0.65       12.01      0.78 o 
   3  10   0        0.51        0.47      0.28 o 
   4  10   0       19.56       13.15      1.19 o 
   0  11   0        0.63        3.03      0.73 o 
   1  11   0        3.61        3.76      0.52 o 
   2  11   0       16.57       13.98      0.75 o 
  -1 -11   1        0.17       -0.29      0.46 o 
   0 -11   1        4.36        5.94      1.02 o 
  -3 -10   1        2.51        3.14      0.52 o 
  -2 -10   1        9.98       18.93      0.82 o 
  -1 -10   1        1.29        1.79      0.41 o 
   0 -10   1        4.93        6.09      0.59 o 
   1 -10   1       19.35       23.34      0.97 o 
  -4  -9   1       14.56       27.93      2.69 o 
  -3  -9   1        0.62        2.13      0.40 o 
  -2  -9   1       39.36       38.56      1.02 o 
  -1  -9   1       25.84       36.62      0.94 o 
   0  -9   1        1.31        2.43      0.37 o 
   1  -9   1       49.37       39.95      1.12 o 
   2  -9   1        6.04        7.59      1.07 o 
   3  -9   1        1.64        1.44      0.66 o 
  -5  -8   1        0.39        1.03      0.50 o 
  -4  -8   1        0.07        0.46      0.41 o 
  -3  -8   1       33.11       35.57      1.92 o 
  -2  -8   1        8.10        6.34      0.36 o 
  -1  -8   1      107.28       98.56      1.94 o 
   0  -8   1       64.24       62.00      1.32 o 
   1  -8   1        4.40        3.62      0.38 o 
   2  -8   1       61.63       59.84      3.68 o 
   3  -8   1        1.61        3.93      0.60 o 
  -5  -7   1        5.00        6.28      0.95 o 
  -4  -7   1        1.38        2.17      0.81 o 
  -3  -7   1       27.33       17.09      0.55 o 
  -2  -7   1       44.68       35.37      1.07 o 
  -1  -7   1       34.86       30.68      0.72 o 
   0  -7   1       18.17       16.44      0.50 o 
   1  -7   1       18.53       15.05      0.54 o 
   2  -7   1       49.61       44.44      1.63 o 
   3  -7   1        3.77        4.27      0.48 o 
   4  -7   1       10.44        9.44      0.75 o 
  -5  -6   1       29.80       33.49      1.17 o 
  -4  -6   1       46.64       49.06      1.80 o 
  -3  -6   1        0.64        1.19      0.24 o 
  -2  -6   1       70.20       82.68      1.61 o 
  -1  -6   1       20.04       21.66      0.55 o 
   0  -6   1      442.82      418.00      7.09 o 
   1  -6   1        3.34       23.18      0.87 o 
   2  -6   1       69.26       59.04      1.97 o 
   3  -6   1       61.13       56.13      1.56 o 
   4  -6   1        3.22        4.22      0.59 o 
   5  -6   1       11.37       10.38      1.11 o 
  -6  -5   1        1.22        2.24      0.57 o 
  -5  -5   1        6.91        9.52      0.88 o 
  -4  -5   1       60.42       55.28      1.51 o 
  -3  -5   1        0.39        0.13      0.17 o 
  -2  -5   1      152.62      135.83      2.46 o 
  -1  -5   1       21.23       24.72      0.58 o 
   0  -5   1       19.98       20.35      0.51 o 
   1  -5   1       76.61       69.75      1.34 o 
   2  -5   1        7.07        9.20      0.43 o 
   3  -5   1        0.34        0.13      0.22 o 
   4  -5   1        2.05        4.18      0.44 o 
   5  -5   1        0.34        0.44      0.53 o 
  -6  -4   1        5.18        8.46      0.84 o 
  -5  -4   1        5.96        5.48      0.52 o 
  -4  -4   1       67.77       60.92      1.43 o 
  -3  -4   1       92.81       77.97      1.48 o 
  -2  -4   1       70.85       74.57      1.29 o 
  -1  -4   1       92.55       92.41      1.55 o 
   0  -4   1      578.93      687.97      9.79 o 
   1  -4   1       10.57       12.74      0.32 o 
   2  -4   1       17.35       18.62      0.62 o 
   3  -4   1        0.07        0.14      0.18 o 
   4  -4   1        7.38        8.84      0.48 o 
   5  -4   1        1.76        2.26      0.66 o 
  -6  -3   1        9.89        9.57      0.70 o 
  -5  -3   1       18.80       19.50      0.65 o 
  -4  -3   1        0.04        1.33      0.22 o 
  -3  -3   1       43.90       34.23      0.71 o 
  -2  -3   1      194.83      242.40     11.83 o 
  -1  -3   1        7.06        6.99      0.21 o 
   0  -3   1        0.83       -0.09      0.09 o 
   1  -3   1      587.86      615.41      9.52 o 
   2  -3   1       34.68       44.36      1.00 o 
   3  -3   1       56.32       54.13      1.40 o 
   4  -3   1       15.39       16.85      0.64 o 
   5  -3   1       21.51       17.71      1.39 o 
   6  -3   1        1.64        2.49      0.52 o 
  -6  -2   1        0.44        0.40      0.32 o 
  -5  -2   1        0.51        1.17      0.27 o 
  -4  -2   1       93.47      100.18      2.36 o 
  -3  -2   1      119.52      129.56      1.94 o 
  -2  -2   1       29.43       30.66      0.58 o 
  -1  -2   1      204.45      179.59      3.50 o 
   0  -2   1      443.34      424.49      6.22 o 
   1  -2   1     1968.57     1848.81     31.61 o 
   2  -2   1       80.17       97.92      1.99 o 
   3  -2   1      429.46      421.08      9.16 o 
   4  -2   1        9.84       19.10      0.92 o 
   5  -2   1        0.01        0.20      0.26 o 
   6  -2   1       10.07        9.42      0.69 o 
  -6  -1   1       12.62       14.06      0.75 o 
  -5  -1   1        1.26        1.08      0.28 o 
  -4  -1   1        5.32       13.62      0.76 o 
  -3  -1   1      134.46      124.62      1.86 o 
  -2  -1   1        0.12        0.49      0.08 o 
  -1  -1   1     1826.11     1820.53     50.06 o 
   0  -1   1     2008.38     1849.88     40.80 o 
   1  -1   1     2520.52     2307.72     40.91 o 
   2  -1   1      362.51      366.95      5.71 o 
   3  -1   1       31.79       33.94      0.78 o 
   4  -1   1      145.93      130.87      2.32 o 
   5  -1   1       14.29       12.20      0.59 o 
   6  -1   1        2.57        2.93      0.54 o 
  -6   0   1        1.80        3.82      0.58 o 
  -5   0   1       13.05       11.53      0.46 o 
  -4   0   1       18.32       22.84      0.63 o 
  -3   0   1      463.73      439.32      7.28 o 
  -2   0   1       11.72        9.71      0.23 o 
  -1   0   1     2052.87     1826.89     42.06 o 
   0   0   1      512.99      575.84     13.97 o 
   1   0   1      978.50      849.66     15.28 o 
   2   0   1      351.19      313.09      4.59 o 
   3   0   1        4.88       27.19      0.59 o 
   4   0   1       58.22       55.98      1.11 o 
   5   0   1       26.02       29.09      0.82 o 
   6   0   1        9.00        8.90      0.90 o 
  -6   1   1        9.64        9.54      0.78 o 
  -5   1   1       54.93       57.67      1.59 o 
  -4   1   1        0.70        1.19      0.19 o 
  -3   1   1      434.31      423.58      6.40 o 
  -2   1   1       98.07      167.98      2.82 o 
  -1   1   1       69.84       79.57      1.58 o 
   0   1   1      123.51      109.76      4.86 o 
   1   1   1      772.79      719.22     14.21 o 
   2   1   1       14.13       11.50      0.25 o 
   3   1   1       43.10       56.96      0.87 o 
   4   1   1        1.52        2.30      0.19 o 
   5   1   1       97.66       92.87      2.01 o 
   6   1   1        3.41        4.63      0.46 o 
  -6   2   1        0.09        0.06      0.35 o 
  -5   2   1        3.29        5.55      0.49 o 
  -4   2   1       65.91       63.84      1.62 o 
  -3   2   1        4.59        4.27      0.29 o 
  -2   2   1      147.04      157.83      6.20 o 
  -1   2   1       24.85       25.48      0.78 o 
   0   2   1       40.29       49.60      2.01 o 
   1   2   1        7.71        7.60      0.24 o 
   2   2   1        1.50        7.43      0.19 o 
   3   2   1      313.79      311.45      4.46 o 
   4   2   1        1.98        2.11      0.19 o 
   5   2   1       31.52       30.93      0.88 o 
   6   2   1       14.07       16.24      0.71 o 
  -6   3   1        8.30        8.95      1.53 o 
  -5   3   1        7.43        6.88      0.76 o 
  -4   3   1       14.04       12.66      0.66 o 
  -3   3   1       17.61       14.41      0.50 o 
  -2   3   1       15.88       16.22      0.38 o 
  -1   3   1       26.07       36.47      1.56 o 
   0   3   1      527.36      540.07     11.58 o 
   1   3   1      685.50      667.84      8.99 o 
   2   3   1      716.76      656.86      9.20 o 
   3   3   1        6.42        6.78      0.22 o 
   4   3   1       35.07       32.08      0.64 o 
   5   3   1        3.19        9.60      0.68 o 
   6   3   1       29.22       27.62      1.21 o 
  -5   4   1        1.87        1.11      0.33 o 
  -4   4   1        1.36        0.30      0.30 o 
  -3   4   1       36.70       37.21      1.02 o 
  -2   4   1       89.90       86.45      1.99 o 
  -1   4   1      561.59      531.21     13.31 o 
   0   4   1      703.40      871.78     24.58 o 
   1   4   1       47.56       57.79      0.92 o 
   2   4   1      740.16      698.85      9.81 o 
   3   4   1      119.67      142.19      2.28 o 
   4   4   1        2.38        3.60      0.29 o 
   5   4   1        0.19        0.44      0.27 o 
   6   4   1        0.02        0.28      0.42 o 
  -5   5   1        5.67        6.79      0.95 o 
  -4   5   1        1.61        2.12      0.43 o 
  -3   5   1       44.93       42.65      1.17 o 
  -2   5   1      280.74      295.91      6.29 o 
  -1   5   1        0.01        0.42      0.18 o 
   0   5   1      182.73      164.35      2.86 o 
   1   5   1      117.54      133.31      2.00 o 
   2   5   1       34.12       28.49      0.59 o 
   3   5   1      106.65       97.02      1.63 o 
   4   5   1       11.19       13.08      0.46 o 
   5   5   1        0.01        0.14      0.35 o 
   6   5   1        2.04        1.99      0.54 o 
  -5   6   1        3.96        4.50      0.87 o 
  -4   6   1       31.41       33.63      1.31 o 
  -3   6   1       11.21        7.83      0.41 o 
  -2   6   1       55.09       60.58      1.95 o 
  -1   6   1      440.77      430.43      8.09 o 
   0   6   1      189.93      170.45      2.96 o 
   1   6   1      123.28      105.16      1.92 o 
   2   6   1       42.43       52.55      0.98 o 
   3   6   1      171.34      163.59      2.88 o 
   4   6   1      133.52      131.69      2.72 o 
   5   6   1       59.98       53.11      1.57 o 
   6   6   1        1.37        2.29      0.58 o 
  -4   7   1        5.35        6.20      0.95 o 
  -3   7   1        4.93        4.67      0.38 o 
  -2   7   1        5.15        8.21      0.57 o 
  -1   7   1        4.43        4.72      0.40 o 
   0   7   1        0.09        1.27      0.30 o 
   1   7   1      101.28       79.98      1.54 o 
   2   7   1       60.29       58.87      1.09 o 
   3   7   1        5.26       11.37      0.68 o 
   4   7   1       43.65       40.33      1.08 o 
   5   7   1       35.41       31.13      1.34 o 
  -4   8   1        0.20        0.39      0.56 o 
  -3   8   1       28.99       31.39      2.51 o 
  -2   8   1        1.89        3.93      0.37 o 
  -1   8   1       99.46       90.90      1.71 o 
   0   8   1       88.82      104.12      4.83 o 
   1   8   1       62.93       58.68      1.22 o 
   2   8   1      104.58      102.07      1.76 o 
   3   8   1        2.24        3.20      0.33 o 
   4   8   1        3.93        4.47      0.48 o 
   5   8   1        3.83        4.15      0.65 o 
  -3   9   1        1.05        1.33      0.47 o 
  -2   9   1       19.91       20.46      0.70 o 
  -1   9   1        1.60        3.16      0.36 o 
   0   9   1       14.07       14.24      0.43 o 
   1   9   1       39.66       32.93      0.82 o 
   2   9   1        0.51        0.10      0.19 o 
   3   9   1       34.92       30.73      0.86 o 
   4   9   1        1.63       10.52      1.07 o 
   5   9   1       11.54       10.41      1.32 o 
  -2  10   1       10.28       11.27      0.83 o 
  -1  10   1        4.86        6.14      0.59 o 
   0  10   1        6.19        7.69      0.80 o 
   1  10   1        8.60        7.71      0.41 o 
   2  10   1        0.02        6.88      0.50 o 
   3  10   1        5.47        6.02      0.45 o 
   4  10   1        3.07        3.58      0.56 o 
  -1  11   1        6.89        7.67      1.13 o 
   0  11   1        1.40        4.87      0.97 o 
   1  11   1        0.48       -0.02      0.31 o 
   2  11   1       24.37       17.89      1.30 o 
   3  11   1        0.07        1.56      0.92 o 
  -3 -10   2        1.98        0.81      0.62 o 
  -2 -10   2        0.65        0.27      0.32 o 
  -1 -10   2        8.33        9.64      0.70 o 
   0 -10   2       19.43       18.65      0.85 o 
   1 -10   2        0.03        4.94      0.99 o 
  -4  -9   2        7.37       10.26      0.90 o 
  -3  -9   2        8.70        8.19      0.65 o 
  -2  -9   2       27.45       21.43      0.65 o 
  -1  -9   2        5.34       33.64      1.70 o 
   0  -9   2       47.49       41.37      1.17 o 
   1  -9   2       37.26       36.28      1.23 o 
   2  -9   2        9.53       13.24      1.22 o 
  -4  -8   2        1.54        1.67      0.53 o 
  -3  -8   2       17.17       25.45      1.10 o 
  -2  -8   2       11.34        7.96      0.37 o 
  -1  -8   2       10.82        8.91      0.34 o 
   0  -8   2       50.69       44.91      1.18 o 
   1  -8   2       42.58       39.31      1.09 o 
   2  -8   2       12.38       13.74      1.16 o 
   3  -8   2       23.16       23.25      1.68 o 
  -5  -7   2        1.07        1.72      0.55 o 
  -4  -7   2        3.49        5.25      0.67 o 
  -3  -7   2       50.36       49.88      1.45 o 
  -2  -7   2        0.71        1.78      0.27 o 
  -1  -7   2      199.01      175.68      2.87 o 
   0  -7   2      122.61      121.55      2.28 o 
   1  -7   2       29.59       27.80      0.82 o 
   2  -7   2        1.60        1.44      0.44 o 
   3  -7   2       12.51       13.47      0.79 o 
   4  -7   2       10.27       12.13      1.11 o 
  -5  -6   2       33.00       31.46      1.38 o 
  -4  -6   2       14.29       12.56      0.76 o 
  -3  -6   2        2.63        4.27      0.42 o 
  -2  -6   2       67.78      199.97      8.02 o 
  -1  -6   2        0.39        0.42      0.16 o 
   0  -6   2      379.71      354.92      5.73 o 
   1  -6   2        4.77       13.68      0.69 o 
   2  -6   2       89.91       84.72      2.73 o 
   3  -6   2       54.54       49.42      1.44 o 
   4  -6   2       11.98       11.45      0.74 o 
  -5  -5   2       16.19       14.11      0.85 o 
  -4  -5   2       23.26       34.37      0.97 o 
  -3  -5   2       79.19       78.20      1.73 o 
  -2  -5   2        1.45        0.15      0.15 o 
  -1  -5   2        0.37        8.90      0.49 o 
   0  -5   2       21.25       19.64      0.45 o 
   1  -5   2       70.97       67.06      1.31 o 
   2  -5   2       12.76       32.51      1.55 o 
   3  -5   2       11.51        6.56      0.43 o 
   4  -5   2       28.07       21.53      0.83 o 
   5  -5   2        0.35        0.41      0.54 o 
  -6  -4   2        2.68        6.06      1.07 o 
  -5  -4   2       10.67        8.15      0.64 o 
  -4  -4   2       48.14       38.43      1.18 o 
  -3  -4   2      138.47      135.93      2.75 o 
  -2  -4   2      125.65      113.55      1.89 o 
  -1  -4   2      316.70      264.31      4.11 o 
   0  -4   2      124.88      210.60      4.39 o 
   1  -4   2       64.00       56.07      1.10 o 
   2  -4   2      137.34      142.25      3.30 o 
   3  -4   2       76.03       63.49      1.66 o 
   4  -4   2        0.41        0.28      0.25 o 
   5  -4   2        0.60        0.99      0.55 o 
  -6  -3   2        1.20        2.29      0.74 o 
  -5  -3   2       22.01       19.28      0.93 o 
  -4  -3   2       81.90       75.44      1.65 o 
  -3  -3   2      175.81      165.70      2.69 o 
  -2  -3   2      164.40      220.55      8.22 o 
  -1  -3   2       52.68       30.03      0.51 o 
   0  -3   2      250.32      230.46      3.18 o 
   1  -3   2      441.92      472.81      6.78 o 
   2  -3   2       18.56       11.42      0.45 o 
   3  -3   2        0.60        0.76      0.23 o 
   4  -3   2       60.90       52.56      1.46 o 
   5  -3   2       19.84       15.56      0.89 o 
   6  -3   2        1.51        1.50      0.48 o 
  -6  -2   2        0.27        0.15      0.37 o 
  -5  -2   2        6.65        6.55      0.62 o 
  -4  -2   2       64.19       64.40      1.93 o 
  -3  -2   2       40.00       41.30      0.80 o 
  -2  -2   2      368.44      341.44      4.60 o 
  -1  -2   2       16.57       20.56      0.47 o 
   0  -2   2      746.27      720.59     11.23 o 
   1  -2   2      501.07      602.60     13.00 o 
   2  -2   2     1196.26     1209.36     20.42 o 
   3  -2   2      274.86      264.50      6.67 o 
   4  -2   2        8.10       19.50      1.80 o 
   5  -2   2       48.05       44.47      1.68 o 
   6  -2   2        2.44        4.69      0.88 o 
  -6  -1   2        0.51        1.20      0.45 o 
  -5  -1   2        5.53        6.02      0.41 o 
  -4  -1   2        0.17       84.85      7.17 o 
  -3  -1   2      191.64      180.86      3.50 o 
  -2  -1   2      914.67      874.69     13.16 o 
  -1  -1   2     2215.87     2143.74     32.74 o 
   0  -1   2      284.26      283.33      5.44 o 
   1  -1   2       13.75       23.20      0.41 o 
   2  -1   2       65.39       90.20      1.52 o 
   3  -1   2        8.12        6.41      0.27 o 
   4  -1   2        0.20        0.27      0.17 o 
   5  -1   2       16.65       27.23      0.75 o 
   6  -1   2       14.85       14.83      0.89 o 
  -6   0   2       38.39       39.42      2.10 o 
  -5   0   2        8.89        7.61      0.38 o 
  -4   0   2       25.18       17.87      0.61 o 
  -3   0   2       47.95       73.05      1.51 o 
  -2   0   2        2.56        0.74      0.11 o 
  -1   0   2     9884.99     8566.96    155.93 o 
   0   0   2      874.44     1010.04     45.00 o 
   1   0   2     1253.09     1237.23     24.07 o 
   2   0   2      292.23      302.76      4.75 o 
   3   0   2       85.77      160.73      2.80 o 
   4   0   2      176.87      178.88      3.13 o 
   5   0   2      200.87      187.85      3.76 o 
   6   0   2        2.21       12.41      0.53 o 
  -6   1   2        0.49        0.34      0.53 o 
  -5   1   2       16.00       16.60      0.69 o 
  -4   1   2       16.61       11.56      0.50 o 
  -3   1   2        0.51        2.79      0.20 o 
  -2   1   2        0.79       17.57      0.51 o 
  -1   1   2     2412.00     2302.49     50.19 o 
   0   1   2      335.15      355.94      7.93 o 
   1   1   2      114.34      281.69     10.28 o 
   2   1   2       10.41        9.89      0.25 o 
   3   1   2      136.00      135.49      2.01 o 
   4   1   2       17.72       23.76      0.59 o 
   5   1   2      128.08      124.67      2.61 o 
   6   1   2        9.54        9.79      0.54 o 
  -6   2   2        0.31        1.10      0.57 o 
  -5   2   2       46.74       46.16      1.34 o 
  -4   2   2      123.24      121.74      2.85 o 
  -3   2   2      111.27      106.43      2.44 o 
  -2   2   2      116.61       99.86      2.23 o 
  -1   2   2        0.60       28.18      1.18 o 
   0   2   2      237.55      223.69      8.90 o 
   1   2   2      154.14      169.06      2.73 o 
   2   2   2     2398.92     2384.22     31.10 o 
   3   2   2        2.90        2.20      0.17 o 
   4   2   2        0.00        0.19      0.13 o 
   5   2   2        4.44        7.56      0.61 o 
   6   2   2        0.01       -0.25      0.28 o 
  -6   3   2        2.91        4.24      0.74 o 
  -5   3   2        5.24        7.41      0.53 o 
  -4   3   2        7.32        9.13      0.81 o 
  -3   3   2       91.22      100.73      2.33 o 
  -2   3   2      236.05      221.19      4.65 o 
  -1   3   2      112.41      105.69      2.77 o 
   0   3   2       93.69      107.53      4.11 o 
   1   3   2      218.79      208.75      3.26 o 
   2   3   2      169.21      190.71      2.76 o 
   3   3   2      466.90      473.28      5.98 o 
   4   3   2       47.25       40.71      0.76 o 
   5   3   2        0.79        0.69      0.39 o 
   6   3   2        8.23        8.19      0.79 o 
  -5   4   2        7.39        7.49      0.52 o 
  -4   4   2       41.17       39.23      1.40 o 
  -3   4   2       36.79       37.22      1.01 o 
  -2   4   2      115.73      109.26      2.42 o 
  -1   4   2     1077.66     1051.44     26.09 o 
   0   4   2      876.99     1130.79     28.05 o 
   1   4   2      688.06      743.43     12.24 o 
   2   4   2       64.75       62.51      1.08 o 
   3   4   2        0.47        0.79      0.14 o 
   4   4   2       33.75       29.79      0.73 o 
   5   4   2        7.80        8.89      0.76 o 
   6   4   2       19.66       26.95      1.22 o 
  -5   5   2        1.89        5.58      0.49 o 
  -4   5   2        6.14        7.35      0.53 o 
  -3   5   2       68.52       71.79      2.12 o 
  -2   5   2        1.50       59.90      3.98 o 
  -1   5   2       38.96       38.56      1.22 o 
   0   5   2       35.48       27.29      0.65 o 
   1   5   2      507.01      709.39     10.10 o 
   2   5   2       21.80       26.46      0.60 o 
   3   5   2       37.87       36.03      0.73 o 
   4   5   2       62.67       73.03      1.46 o 
   5   5   2       33.91       34.07      0.98 o 
   6   5   2        0.55        1.91      0.56 o 
  -5   6   2       13.35       13.09      1.15 o 
  -4   6   2       23.32       28.79      1.16 o 
  -3   6   2        1.10        2.32      0.38 o 
  -2   6   2      345.82      326.22     11.92 o 
  -1   6   2       72.04       92.11      2.62 o 
   0   6   2      432.02      424.87      8.21 o 
   1   6   2        3.17        4.97      0.23 o 
   2   6   2      303.61      363.96      8.92 o 
   3   6   2      193.62      192.83      3.34 o 
   4   6   2       75.64       70.44      1.61 o 
   5   6   2       15.11       15.53      0.81 o 
   6   6   2        0.39       -0.20      0.40 o 
  -4   7   2        1.03        1.66      0.62 o 
  -3   7   2        0.04       -0.06      0.27 o 
  -2   7   2       76.08       75.91      1.91 o 
  -1   7   2      144.12      136.69      3.79 o 
   0   7   2       73.74       63.37      1.34 o 
   1   7   2      192.23      175.52      3.10 o 
   2   7   2       17.07       14.79      0.43 o 
   3   7   2       40.35       50.54      3.22 o 
   4   7   2      200.29      198.15      3.95 o 
   5   7   2       30.45       30.01      1.84 o 
   6   7   2        2.03        1.81      0.59 o 
  -4   8   2       11.90       12.00      1.13 o 
  -3   8   2       14.48       12.42      0.73 o 
  -2   8   2       95.56       91.31      2.29 o 
  -1   8   2       18.01       19.03      0.74 o 
   0   8   2        0.50       11.36      0.67 o 
   1   8   2      117.72      100.52      1.90 o 
   2   8   2        2.37        0.68      0.18 o 
   3   8   2       12.35       14.41      0.48 o 
   4   8   2        7.44        8.45      0.46 o 
   5   8   2        5.31        5.61      0.79 o 
  -3   9   2       23.93       26.61      1.69 o 
  -2   9   2       26.88       25.76      1.10 o 
  -1   9   2        3.67        5.23      0.68 o 
   0   9   2       52.29       48.61      1.05 o 
   1   9   2       42.32       61.55      1.30 o 
   2   9   2       34.96       24.08      0.69 o 
   3   9   2        0.77        0.44      0.24 o 
   4   9   2        7.48       13.17      0.55 o 
   5   9   2       13.49       14.49      0.88 o 
  -2  10   2       23.91       25.14      1.26 o 
  -1  10   2        8.95       10.69      0.47 o 
   0  10   2        5.08        6.15      0.37 o 
   1  10   2        3.41        5.09      0.36 o 
   2  10   2        2.70        6.48      0.47 o 
   3  10   2       35.26       27.71      0.79 o 
   4  10   2        0.44        0.89      0.30 o 
  -1  11   2        3.91        3.24      0.51 o 
   0  11   2        2.32        3.78      0.39 o 
   1  11   2       54.97       51.83      1.50 o 
   2  11   2        9.40       11.83      0.63 o 
   3  11   2       15.70       16.08      0.76 o 
  -2 -10   3        2.62        9.24      0.87 o 
  -1 -10   3        4.74        4.59      0.56 o 
   0 -10   3        7.38        8.52      1.19 o 
  -3  -9   3        8.27        9.69      1.23 o 
  -2  -9   3        6.58        8.81      0.51 o 
  -1  -9   3        1.59        6.36      0.52 o 
   0  -9   3       30.65       27.71      1.03 o 
   1  -9   3        0.17        0.26      0.38 o 
   2  -9   3        7.07        9.15      1.21 o 
  -4  -8   3       15.04       16.32      0.94 o 
  -3  -8   3        2.34        2.82      0.82 o 
  -2  -8   3       35.93       36.24      1.18 o 
  -1  -8   3       11.15       10.54      0.39 o 
   0  -8   3        1.72       11.57      0.74 o 
   1  -8   3       21.68       20.20      0.83 o 
   2  -8   3        8.09        9.33      0.95 o 
   3  -8   3       18.87       18.70      1.02 o 
  -4  -7   3       17.70       17.12      0.94 o 
  -3  -7   3       23.99       20.90      1.09 o 
  -2  -7   3       18.43       18.03      0.52 o 
  -1  -7   3       11.75        7.76      0.35 o 
   0  -7   3       12.18       12.84      0.42 o 
   1  -7   3       26.88       21.31      0.82 o 
   2  -7   3        0.25        0.42      0.30 o 
   3  -7   3       14.75       10.29      0.71 o 
   4  -7   3        3.64        6.32      0.76 o 
  -5  -6   3        3.85        4.96      1.13 o 
  -4  -6   3        6.83       10.30      1.55 o 
  -3  -6   3       34.38       29.06      0.98 o 
  -2  -6   3       14.91       15.35      0.45 o 
  -1  -6   3      197.75      170.76      3.00 o 
   0  -6   3       21.21       15.54      0.43 o 
   1  -6   3       19.76       27.08      0.90 o 
   2  -6   3       64.22       67.18      2.30 o 
   3  -6   3       12.01       10.71      0.57 o 
   4  -6   3       11.22       14.93      0.87 o 
  -5  -5   3        8.01        8.68      1.03 o 
  -4  -5   3        2.54       14.55      0.99 o 
  -3  -5   3       75.69       64.60      1.50 o 
  -2  -5   3       48.63       45.04      1.02 o 
  -1  -5   3       13.29      113.64      5.94 o 
   0  -5   3      197.94      162.64      2.63 o 
   1  -5   3       34.57       33.12      0.81 o 
   2  -5   3        1.89        4.44      0.43 o 
   3  -5   3        4.92        7.30      0.52 o 
   4  -5   3        1.43        1.48      0.39 o 
   5  -5   3        1.80        4.07      0.90 o 
  -5  -4   3        9.58        7.79      0.92 o 
  -4  -4   3       12.18       12.67      1.08 o 
  -3  -4   3       42.07       60.79      2.22 o 
  -2  -4   3      135.87      129.45      1.98 o 
  -1  -4   3      210.46      224.92      3.90 o 
   0  -4   3      123.67      135.17      2.19 o 
   1  -4   3       99.31       81.25      1.51 o 
   2  -4   3        5.82        5.22      0.35 o 
   3  -4   3       51.87       58.69      1.71 o 
   4  -4   3        6.63        8.00      0.50 o 
   5  -4   3       24.35       20.15      0.99 o 
  -6  -3   3        3.07        4.24      0.89 o 
  -5  -3   3        5.62        7.23      0.86 o 
  -4  -3   3       12.89       14.72      0.53 o 
  -3  -3   3       38.45       36.83      0.76 o 
  -2  -3   3      127.31      119.12      1.60 o 
  -1  -3   3        0.04        0.29      0.09 o 
   0  -3   3        4.98        9.30      0.72 o 
   1  -3   3      281.46      309.72      6.57 o 
   2  -3   3       22.36       23.55      1.11 o 
   3  -3   3       63.39       58.77      1.56 o 
   4  -3   3       80.39       79.49      2.07 o 
   5  -3   3        6.96        9.55      0.56 o 
  -6  -2   3        0.41        0.60      0.62 o 
  -5  -2   3       27.86       23.54      1.03 o 
  -4  -2   3        5.21        6.50      0.54 o 
  -3  -2   3        8.91        7.50      0.30 o 
  -2  -2   3       29.67       36.01      0.64 o 
  -1  -2   3       11.39       10.04      0.30 o 
   0  -2   3       57.86       61.00      1.04 o 
   1  -2   3      285.55      290.20      5.75 o 
   2  -2   3      592.94      615.23     11.45 o 
   3  -2   3        6.22        8.81      0.34 o 
   4  -2   3        9.41       11.62      0.41 o 
   5  -2   3       33.51       35.87      1.16 o 
   6  -2   3        1.03        1.27      0.44 o 
  -6  -1   3        3.06        3.90      0.56 o 
  -5  -1   3        8.35        7.10      0.67 o 
  -4  -1   3       17.53       18.05      0.58 o 
  -3  -1   3        1.07        0.75      0.18 o 
  -2  -1   3      233.96      243.42      3.28 o 
  -1  -1   3      185.47      218.72      3.72 o 
   0  -1   3       79.78       78.68      1.46 o 
   1  -1   3      121.97      134.88      2.16 o 
   2  -1   3       45.04       58.91      1.13 o 
   3  -1   3      215.10      193.39      3.74 o 
   4  -1   3      100.65      108.98      2.25 o 
   5  -1   3        0.71        3.02      0.66 o 
   6  -1   3        0.02        0.36      0.36 o 
  -6   0   3        1.88        2.33      0.67 o 
  -5   0   3       10.09        8.90      0.47 o 
  -4   0   3       59.93       47.08      1.10 o 
  -3   0   3       33.35       57.26      1.23 o 
  -2   0   3      247.95      237.78      5.33 o 
  -1   0   3     2032.37     1952.56     33.42 o 
   0   0   3      101.04      126.26      2.61 o 
   1   0   3      401.52      357.40      7.93 o 
   2   0   3       21.24       30.55      0.57 o 
   3   0   3      180.90      175.83      3.43 o 
   4   0   3        3.59        3.94      0.28 o 
   5   0   3       83.06       85.86      1.69 o 
   6   0   3        6.86        8.67      0.72 o 
  -6   1   3       13.32       12.35      1.07 o 
  -5   1   3        0.00        1.21      0.41 o 
  -4   1   3       97.20       93.36      2.25 o 
  -3   1   3       81.07       80.55      1.62 o 
  -2   1   3       16.65       28.01      0.75 o 
  -1   1   3     1359.50     1278.62     26.62 o 
   0   1   3        3.25        3.71      0.14 o 
   2   1   3      319.99      372.61      5.37 o 
   3   1   3       17.86       12.52      0.30 o 
   4   1   3       52.23       43.47      0.93 o 
   5   1   3        1.66        1.10      0.25 o 
   6   1   3        0.83        1.77      0.36 o 
  -6   2   3        1.51        1.26      0.62 o 
  -5   2   3       19.37       19.29      0.93 o 
  -4   2   3        0.12        0.72      0.24 o 
  -3   2   3      191.85      181.88      4.03 o 
  -2   2   3        5.45        5.74      0.69 o 
  -1   2   3     1031.80     1016.07     23.30 o 
   0   2   3      673.56      636.59     10.88 o 
   1   2   3       71.03       72.49      1.32 o 
   2   2   3      621.25      659.09      8.23 o 
   3   2   3        2.88        5.14      0.21 o 
   4   2   3        7.07        7.40      0.35 o 
   5   2   3        9.86        8.98      0.48 o 
   6   2   3        0.72        0.82      0.40 o 
  -5   3   3       12.72       11.07      0.84 o 
  -4   3   3        4.53        7.61      0.49 o 
  -3   3   3      102.89      103.03      2.35 o 
  -2   3   3        3.38        5.79      0.22 o 
  -1   3   3      114.98      124.85      4.71 o 
   0   3   3     1610.91     1560.22     42.58 o 
   1   3   3      703.08      749.37     10.75 o 
   2   3   3      100.18      116.12      1.64 o 
   3   3   3      197.03      173.63      2.28 o 
   4   3   3      185.72      169.85      2.72 o 
   5   3   3       54.04       46.33      1.33 o 
   6   3   3        0.04        0.11      0.38 o 
  -5   4   3        0.11        0.09      0.36 o 
  -4   4   3        5.63        5.42      0.44 o 
  -3   4   3        0.14        0.40      0.22 o 
  -2   4   3      199.77      189.35      4.03 o 
  -1   4   3       19.15       16.27      0.71 o 
   0   4   3        0.28       55.54      8.79 o 
   1   4   3     1125.23     1164.69     19.08 o 
   2   4   3      240.93      242.68      3.56 o 
   3   4   3      120.56      123.60      1.89 o 
   4   4   3       60.88       55.83      1.16 o 
   5   4   3        1.41        0.65      0.36 o 
   6   4   3       42.76       46.17      1.75 o 
  -5   5   3        0.11        0.23      0.35 o 
  -4   5   3       12.25       10.20      0.61 o 
  -3   5   3       60.15       57.51      2.47 o 
  -2   5   3        7.22       20.24      0.81 o 
  -1   5   3        3.64        4.23      0.70 o 
   0   5   3       12.05       13.38      0.45 o 
   1   5   3      103.77      133.35      2.59 o 
   2   5   3      158.15      162.14      2.78 o 
   3   5   3      308.65      275.06      4.33 o 
   4   5   3       97.85      100.58      1.91 o 
   5   5   3        6.48        9.64      0.68 o 
   6   5   3        6.97       10.53      0.94 o 
  -5   6   3        7.09        6.67      0.67 o 
  -4   6   3        9.37       18.33      0.86 o 
  -3   6   3        4.07        2.50      0.54 o 
  -2   6   3      292.59      272.77      8.07 o 
  -1   6   3       93.40      181.34      4.80 o 
   0   6   3       99.91       98.58      2.04 o 
   1   6   3      217.01      207.48      4.43 o 
   2   6   3      423.80      458.60      7.54 o 
   3   6   3       38.42       38.93      0.87 o 
   4   6   3      450.32      433.94      8.15 o 
   5   6   3        5.27        8.73      0.62 o 
   6   6   3        0.39        0.08      0.40 o 
  -4   7   3        3.39        4.38      0.78 o 
  -3   7   3        2.00        1.49      0.51 o 
  -2   7   3        1.26        0.81      0.36 o 
  -1   7   3        1.05        1.57      0.52 o 
   0   7   3       62.57       61.44      1.57 o 
   1   7   3       17.77       19.42      0.51 o 
   2   7   3        2.54        0.88      0.17 o 
   3   7   3        2.23        0.91      0.25 o 
   4   7   3       28.42       24.68      0.69 o 
   5   7   3       11.40        8.40      0.66 o 
   6   7   3        4.62        4.66      0.71 o 
  -3   8   3        0.04        0.46      0.47 o 
  -2   8   3       78.13       78.80      2.02 o 
  -1   8   3      108.84       91.59      2.73 o 
   0   8   3       50.33       59.15      1.29 o 
   1   8   3       99.20       87.46      1.68 o 
   2   8   3        2.83        0.91      0.22 o 
   3   8   3        3.30        6.76      0.35 o 
   4   8   3        1.86        2.05      0.32 o 
   5   8   3        4.42        6.12      0.73 o 
  -3   9   3       18.56       18.42      1.31 o 
  -2   9   3        0.57        2.02      0.39 o 
  -1   9   3       25.48       22.89      0.86 o 
   0   9   3       76.18       67.34      1.35 o 
   1   9   3       10.85       29.00      0.73 o 
   2   9   3       98.45       96.63      2.08 o 
   3   9   3        3.42        7.45      0.45 o 
   4   9   3       27.25       26.35      0.82 o 
   5   9   3        5.29        8.41      0.82 o 
  -2  10   3        2.79        3.61      0.71 o 
  -1  10   3        0.20        4.33      0.36 o 
   0  10   3       38.16       35.23      0.84 o 
   1  10   3        0.16        0.19      0.25 o 
   2  10   3       37.38       41.63      1.41 o 
   3  10   3       22.23       21.50      0.85 o 
   4  10   3        0.00       -0.23      0.24 o 
  -1  11   3        0.95        1.36      0.28 o 
   0  11   3       12.45       13.10      0.61 o 
   1  11   3       46.87       40.98      1.26 o 
   2  11   3        9.55       10.30      0.58 o 
   3  11   3       66.88       54.39      1.60 o 
   1  12   3       36.31       32.65      1.76 o 
  -2  -9   4        4.69        3.95      0.58 o 
  -1  -9   4       19.46       17.82      0.62 o 
   0  -9   4       18.13       16.59      0.93 o 
   1  -9   4        9.23       11.28      1.12 o 
  -3  -8   4        9.83       18.55      0.97 o 
  -2  -8   4        5.09        5.61      0.64 o 
  -1  -8   4       21.44       20.08      0.82 o 
   0  -8   4       26.34       20.84      0.86 o 
   1  -8   4        7.67        9.94      0.85 o 
   2  -8   4       17.39       17.65      0.97 o 
  -4  -7   4       14.95       11.20      1.22 o 
  -3  -7   4        0.32        0.78      0.39 o 
  -2  -7   4      121.46      108.69      4.68 o 
  -1  -7   4       39.66       40.44      0.92 o 
   0  -7   4       23.94       19.61      1.46 o 
   1  -7   4        7.22        6.69      0.58 o 
   2  -7   4        9.21        9.26      0.56 o 
   3  -7   4        9.24       12.97      0.82 o 
  -5  -6   4        0.03        2.68      0.94 o 
  -4  -6   4        3.88        3.01      0.96 o 
  -3  -6   4       17.26       12.27      1.07 o 
  -2  -6   4       12.18        9.41      0.50 o 
  -1  -6   4      239.51      235.21      3.78 o 
   0  -6   4        9.99        5.88      0.69 o 
   1  -6   4      104.32      117.36      2.90 o 
   2  -6   4       78.19       67.42      1.85 o 
   3  -6   4       13.14       11.97      0.63 o 
   4  -6   4       20.43       25.51      1.20 o 
  -5  -5   4        2.86        3.88      1.00 o 
  -4  -5   4       29.93       29.26      1.35 o 
  -3  -5   4        2.21        1.46      0.28 o 
  -2  -5   4        2.80        3.70      0.31 o 
  -1  -5   4       63.76      125.90      2.70 o 
   0  -5   4       29.48       33.33      0.77 o 
   1  -5   4        3.64        1.88      0.25 o 
   2  -5   4        0.81        1.13      0.31 o 
   3  -5   4       31.85       25.31      0.92 o 
   4  -5   4        3.79        5.17      0.64 o 
  -5  -4   4        8.59       10.03      1.30 o 
  -4  -4   4       11.90       11.07      1.06 o 
  -3  -4   4       81.12      111.75      3.90 o 
  -2  -4   4       28.53       21.84      0.57 o 
  -1  -4   4        0.04        0.96      0.16 o 
   0  -4   4       14.26       16.47      0.41 o 
   1  -4   4       21.75       23.32      0.57 o 
   2  -4   4      154.04      128.80      2.30 o 
   3  -4   4        5.00       20.64      1.08 o 
   4  -4   4        7.00        7.44      0.53 o 
   5  -4   4       22.71       20.67      1.04 o 
  -5  -3   4       15.23       23.02      1.54 o 
  -4  -3   4       16.70       12.59      1.05 o 
  -3  -3   4        3.82        5.67      0.61 o 
  -2  -3   4        9.53       24.76      2.29 o 
  -1  -3   4       24.78       21.04      0.39 o 
   0  -3   4      141.45      160.58      2.58 o 
   2  -3   4       10.04        9.52      0.37 o 
   3  -3   4      136.68      138.41      2.78 o 
   4  -3   4       21.04       18.38      0.75 o 
   5  -3   4       11.36       13.56      0.80 o 
  -5  -2   4       11.31       12.11      0.71 o 
  -4  -2   4        0.91       -0.15      0.25 o 
  -3  -2   4       18.58       16.72      0.54 o 
  -2  -2   4       22.68       33.57      1.05 o 
  -1  -2   4      192.59      163.64      2.41 o 
   0  -2   4      698.18      679.41     11.28 o 
   1  -2   4      765.39      808.01     13.68 o 
   2  -2   4      307.62      293.01      5.56 o 
   3  -2   4       48.52       49.29      1.14 o 
   4  -2   4       80.11       90.49      2.02 o 
   5  -2   4        1.79        1.98      0.40 o 
   6  -2   4       16.24       16.44      0.93 o 
  -6  -1   4        3.17        3.19      0.51 o 
  -5  -1   4        2.07        2.87      0.43 o 
  -4  -1   4        1.41        8.04      0.60 o 
  -3  -1   4      163.61      151.32      3.86 o 
  -2  -1   4      177.00      174.10      3.00 o 
  -1  -1   4      142.19      153.18      2.67 o 
   0  -1   4      462.88      431.90      6.76 o 
   1  -1   4       48.75       64.99      1.12 o 
   2  -1   4       13.65       26.30      1.16 o 
   3  -1   4       18.35       23.33      0.64 o 
   4  -1   4       39.73       39.58      0.99 o 
   5  -1   4        6.66        6.01      0.48 o 
   6  -1   4        0.02       -0.01      0.32 o 
  -6   0   4        0.02        1.13      0.61 o 
  -5   0   4       15.18       15.95      0.63 o 
  -4   0   4       69.42       64.51      1.67 o 
  -3   0   4        1.31       10.95      0.94 o 
  -2   0   4     2761.85     2478.84     54.02 o 
  -1   0   4      466.37      490.91      8.42 o 
   0   0   4     2032.09     2202.12     36.82 o 
   1   0   4      157.28      145.24      2.34 o 
   2   0   4      255.87      222.96      3.55 o 
   3   0   4      134.12      127.42      2.56 o 
   4   0   4      371.12      324.01      6.22 o 
   5   0   4        0.25        0.96      0.23 o 
   6   0   4        0.18        7.07      1.20 o 
  -6   1   4        2.64        4.96      0.83 o 
  -5   1   4       17.61       16.05      0.85 o 
  -4   1   4       34.42       39.02      1.40 o 
  -3   1   4        0.41        0.93      0.18 o 
  -2   1   4       71.61       82.98      1.95 o 
  -1   1   4        3.83        5.97      0.19 o 
   0   1   4      275.66      251.95      4.36 o 
   1   1   4       37.54       73.69      2.93 o 
   2   1   4       82.94       91.05      1.40 o 
   3   1   4        6.01        6.61      0.30 o 
   4   1   4      386.78      381.71      6.47 o 
   5   1   4        0.04       -0.13      0.18 o 
   6   1   4       21.99       19.20      0.95 o 
  -5   2   4        5.94        6.70      1.05 o 
  -4   2   4      137.22      138.90      4.10 o 
  -3   2   4        8.47        5.49      0.37 o 
  -2   2   4      107.71      108.52      2.61 o 
  -1   2   4       15.85       42.93      4.09 o 
   0   2   4      451.69      492.19      9.20 o 
   1   2   4     1507.98     1559.32     26.66 o 
   2   2   4        8.21        5.59      0.47 o 
   3   2   4       12.85       12.41      0.28 o 
   4   2   4      113.02      115.98      2.15 o 
   5   2   4       17.07       21.66      0.68 o 
   6   2   4        0.76        1.00      0.42 o 
  -5   3   4        0.10        0.30      0.38 o 
  -4   3   4        1.07        6.58      0.46 o 
  -3   3   4       62.35       58.16      2.83 o 
  -2   3   4        2.35        3.06      0.13 o 
   0   3   4       81.38       74.14      1.52 o 
   1   3   4      666.46      649.18      9.36 o 
   2   3   4      841.01      870.24     12.32 o 
   3   3   4      143.91      133.62      1.80 o 
   4   3   4       49.65       48.15      1.15 o 
   5   3   4       94.84       98.21      2.42 o 
   6   3   4        1.20        1.04      0.44 o 
  -5   4   4        3.39        3.42      0.61 o 
  -4   4   4        0.70        0.38      0.25 o 
  -3   4   4        5.95       16.79      0.62 o 
  -2   4   4      189.44      168.45      3.59 o 
  -1   4   4      552.16      562.48     14.05 o 
   0   4   4      715.26      847.26     16.05 o 
   1   4   4      358.83      346.65      5.38 o 
   2   4   4      108.91      102.96      1.85 o 
   3   4   4       73.94       89.48      1.42 o 
   4   4   4       83.55       71.49      1.42 o 
   5   4   4      153.91      148.16      3.47 o 
   6   4   4        0.08        0.01      0.38 o 
  -5   5   4        0.01        0.20      0.37 o 
  -4   5   4       19.16       16.61      1.29 o 
  -3   5   4       12.47       11.37      0.76 o 
  -2   5   4       11.42        9.17      0.39 o 
  -1   5   4       30.47       25.30      0.87 o 
   0   5   4      137.74      169.18      3.77 o 
   1   5   4      129.38      160.61      3.09 o 
   2   5   4        4.92        5.02      0.24 o 
   3   5   4      143.98      141.97      2.35 o 
   4   5   4        0.08        3.87      0.51 o 
   5   5   4       12.74       11.92      0.54 o 
   6   5   4       33.18       33.15      1.44 o 
  -5   6   4        9.51        8.41      0.77 o 
  -4   6   4        0.31        1.14      0.62 o 
  -2   6   4       25.55       22.64      0.73 o 
  -1   6   4      306.86      473.79     11.96 o 
   0   6   4       45.46       57.23      1.58 o 
   1   6   4      571.21      551.25     11.38 o 
   2   6   4       97.22       98.02      1.78 o 
   3   6   4      145.07      140.63      2.34 o 
   4   6   4        3.34        2.88      0.58 o 
   5   6   4        1.82        2.92      0.47 o 
   6   6   4        0.00        0.03      0.38 o 
  -2   7   4      111.79      112.56      3.27 o 
  -1   7   4       75.98       65.04      1.98 o 
   0   7   4       96.52       81.67      2.00 o 
   1   7   4       25.99       31.48      0.88 o 
   2   7   4        4.78        4.63      0.26 o 
   3   7   4      458.21      445.41      7.42 o 
   4   7   4        4.91        7.07      0.42 o 
   5   7   4        1.47        2.44      0.42 o 
   6   7   4        0.05        0.29      0.43 o 
  -2   8   4       22.60       24.86      1.07 o 
  -1   8   4        1.75        2.72      0.55 o 
   0   8   4      117.63       99.61      2.60 o 
   1   8   4       19.65       22.59      0.73 o 
   2   8   4        1.26        1.42      0.23 o 
   3   8   4        1.19        1.10      0.22 o 
   4   8   4       36.09       32.88      0.92 o 
   5   8   4        3.51        6.39      0.59 o 
  -2   9   4       10.52       14.14      1.11 o 
  -1   9   4       49.67       49.37      1.72 o 
   0   9   4       28.48       29.65      0.77 o 
   1   9   4      105.82      103.74      2.17 o 
   2   9   4       13.34       13.23      0.53 o 
   3   9   4       47.87       47.47      1.14 o 
   4   9   4       89.43      102.74      2.21 o 
   5   9   4        3.26        4.55      0.55 o 
  -2  10   4        0.22       -0.37      0.37 o 
  -1  10   4       13.17       14.39      0.84 o 
   0  10   4        0.17        0.13      0.18 o 
   1  10   4       12.16       16.32      0.66 o 
   2  10   4       98.65       97.38      2.41 o 
   3  10   4        6.32        8.16      0.62 o 
   4  10   4       39.21       31.67      0.93 o 
  -1  11   4        0.06       -0.29      0.29 o 
   0  11   4       48.95       50.83      1.42 o 
   1  11   4        0.00        0.01      0.26 o 
   2  11   4       57.44       53.58      1.54 o 
   3  11   4       16.30       14.05      0.70 o 
   1  12   4       14.51       13.42      0.77 o 
   2  12   4        3.75        3.51      0.57 o 
  -1  -9   5       22.44       25.87      1.22 o 
   0  -9   5        0.27        0.52      0.59 o 
  -3  -8   5       16.99       24.77      1.70 o 
  -2  -8   5        0.33        0.21      0.46 o 
  -1  -8   5        5.88        7.15      0.66 o 
   0  -8   5       15.43       17.74      0.67 o 
   1  -8   5        8.42        9.03      0.83 o 
   2  -8   5       17.55       17.57      1.37 o 
  -3  -7   5       20.85       16.87      1.40 o 
  -2  -7   5        6.52        6.01      0.66 o 
  -1  -7   5       24.86       22.02      0.72 o 
   0  -7   5       35.00       38.24      2.64 o 
   1  -7   5        0.00        0.17      0.31 o 
   2  -7   5       25.22       21.12      1.52 o 
   3  -7   5        6.70        8.86      1.17 o 
  -4  -6   5        2.68        5.66      1.20 o 
  -3  -6   5        0.05       -0.53      0.53 o 
  -2  -6   5       77.63       73.80      1.94 o 
  -1  -6   5        0.00        0.33      0.27 o 
   0  -6   5       31.00       31.54      0.88 o 
   1  -6   5       38.78       51.91      1.26 o 
   2  -6   5        5.70        5.98      0.55 o 
   3  -6   5       22.50       20.76      1.03 o 
   4  -6   5        1.40        2.33      0.77 o 
  -5  -5   5        0.49        0.82      0.76 o 
  -4  -5   5        9.46       11.31      1.25 o 
  -3  -5   5        0.22        0.30      0.31 o 
  -2  -5   5       10.61        8.16      0.46 o 
  -1  -5   5       32.73       42.95      0.96 o 
   0  -5   5        0.37        0.49      0.18 o 
   1  -5   5        4.22        6.51      0.39 o 
   2  -5   5        0.25        1.77      0.41 o 
   3  -5   5        1.26        2.01      0.40 o 
   4  -5   5        5.01        7.91      0.77 o 
  -5  -4   5        3.23        1.47      0.75 o 
  -4  -4   5        4.92        7.46      1.21 o 
  -3  -4   5        2.90       12.41      0.79 o 
  -2  -4   5       31.08       27.77      0.79 o 
  -1  -4   5       17.04       15.91      0.47 o 
   0  -4   5       17.42       38.65      1.52 o 
   1  -4   5        4.66        5.23      0.43 o 
   2  -4   5       61.83       57.70      1.33 o 
   3  -4   5        0.25        0.81      0.30 o 
   4  -4   5       72.48       72.36      2.00 o 
   5  -4   5        1.61        0.81      0.43 o 
  -5  -3   5        5.02        7.76      1.15 o 
  -4  -3   5       26.27       22.67      1.52 o 
  -3  -3   5        0.24        0.66      0.56 o 
  -2  -3   5        6.22       14.59      0.78 o 
  -1  -3   5       21.85       19.82      0.48 o 
   0  -3   5      187.78      183.56      3.22 o 
   1  -3   5       23.49       22.47      0.63 o 
   2  -3   5       95.28       93.37      1.97 o 
   3  -3   5       74.90       66.09      1.49 o 
   4  -3   5        0.57        0.92      0.43 o 
   5  -3   5       23.36       22.06      1.07 o 
  -5  -2   5        0.10        0.21      0.35 o 
  -4  -2   5       33.32       32.44      2.50 o 
  -3  -2   5        8.35        8.33      0.51 o 
  -2  -2   5       13.84       19.26      0.79 o 
  -1  -2   5      192.95      170.21      2.54 o 
   0  -2   5      139.73      127.67      1.94 o 
   1  -2   5      545.86      526.92      8.79 o 
   2  -2   5        0.69        0.47      0.17 o 
   3  -2   5        2.73        1.54      0.25 o 
   4  -2   5       20.57       17.68      0.59 o 
   5  -2   5        2.03        1.76      0.29 o 
  -5  -1   5        2.09        1.89      0.39 o 
  -4  -1   5       42.21       43.86      1.30 o 
  -3  -1   5      309.99      273.44      6.23 o 
  -2  -1   5      197.91      216.35      4.95 o 
  -1  -1   5      335.01      301.16      5.14 o 
   0  -1   5        5.31        5.89      0.19 o 
   1  -1   5       97.72       90.90      1.66 o 
   2  -1   5       58.71       61.34      1.34 o 
   3  -1   5      120.19      105.98      2.20 o 
   4  -1   5       22.08       23.92      0.72 o 
   5  -1   5        0.00        4.16      0.48 o 
   6  -1   5        1.83        3.11      0.38 o 
  -5   0   5        5.69        5.55      0.48 o 
  -4   0   5        9.56       12.78      0.57 o 
  -3   0   5      244.52      296.71      7.53 o 
  -2   0   5      168.76      141.25      3.29 o 
  -1   0   5      105.53       99.36      1.65 o 
   0   0   5       98.13      105.60      1.89 o 
   1   0   5        2.49        4.15      0.17 o 
   2   0   5       68.37       69.22      1.31 o 
   3   0   5       39.41       47.04      1.11 o 
   4   0   5      129.64      122.76      2.55 o 
   5   0   5       41.47       43.30      1.01 o 
   6   0   5        0.00       -0.06      0.25 o 
  -5   1   5       18.78       17.32      1.15 o 
  -4   1   5        9.11        9.83      0.61 o 
  -3   1   5       42.41       34.99      0.96 o 
  -2   1   5       60.42       51.78      1.30 o 
  -1   1   5      180.19      177.02      3.12 o 
   0   1   5        0.18        4.91      0.98 o 
   1   1   5       86.56      135.12      2.00 o 
   2   1   5       19.29       24.26      0.48 o 
   3   1   5      209.61      200.55      3.50 o 
   4   1   5       31.98       31.22      0.76 o 
   5   1   5       19.35       20.91      0.67 o 
   6   1   5       14.74       12.52      0.75 o 
  -5   2   5        0.00       -0.01      0.35 o 
  -4   2   5        3.03        3.59      0.44 o 
  -3   2   5       21.29       16.39      0.69 o 
  -2   2   5       37.88       30.17      1.02 o 
  -1   2   5       33.86      132.18      5.79 o 
   0   2   5       49.08       55.31      0.97 o 
   1   2   5     1798.75     1667.26     28.49 o 
   2   2   5       55.36       42.93      0.69 o 
   3   2   5      230.78      227.85      3.33 o 
   4   2   5       35.14       35.12      0.99 o 
   5   2   5       14.23       14.03      0.63 o 
   6   2   5       15.38       14.12      0.82 o 
  -5   3   5        3.62        3.94      0.65 o 
  -4   3   5        0.99        0.92      0.40 o 
  -2   3   5       23.37       22.35      0.76 o 
  -1   3   5      402.30      423.22      8.23 o 
   0   3   5      224.24      226.66      3.57 o 
   1   3   5      154.29      119.04      1.93 o 
   2   3   5      529.62      547.18      7.81 o 
   3   3   5       31.05       33.02      0.63 o 
   4   3   5      137.63      121.82      2.48 o 
   5   3   5       19.69       20.91      0.81 o 
   6   3   5       16.34       15.45      1.18 o 
  -5   4   5        3.89        5.43      0.72 o 
  -4   4   5       12.98       11.78      0.62 o 
  -3   4   5       52.28       50.56      1.56 o 
  -2   4   5      122.60      109.08      4.78 o 
  -1   4   5       14.48       25.63      0.73 o 
   0   4   5      498.60      536.19     10.38 o 
   1   4   5       63.26       53.89      0.94 o 
   2   4   5      291.65      276.40      4.69 o 
   3   4   5       12.13       25.23      0.53 o 
   4   4   5       28.95       26.31      0.77 o 
   5   4   5       36.09       33.81      1.11 o 
   6   4   5        6.55        7.66      0.82 o 
  -5   5   5        9.58        9.97      0.81 o 
  -4   5   5       57.08       61.93      1.95 o 
  -3   5   5       28.32       25.38      0.85 o 
  -1   5   5        2.71        4.51      0.35 o 
   0   5   5       22.43       22.22      0.48 o 
   1   5   5       34.85       34.33      0.79 o 
   2   5   5      499.31      464.34      7.76 o 
   3   5   5        2.45        4.00      0.26 o 
   4   5   5       11.78       10.81      0.47 o 
   5   5   5        1.90        3.02      0.39 o 
   6   5   5        7.22        9.07      0.90 o 
  -4   6   5        8.54       10.77      0.71 o 
  -1   6   5      103.21      109.63      3.02 o 
   0   6   5       64.66       59.74      1.78 o 
   1   6   5      169.33      170.75      3.31 o 
   2   6   5      118.34      120.43      2.17 o 
   3   6   5      437.86      430.61      6.70 o 
   4   6   5       14.76       17.17      0.55 o 
   6   6   5        3.26        5.68      1.00 o 
  -1   7   5       74.67       74.49      2.20 o 
   0   7   5       50.40       69.43      5.29 o 
   1   7   5       14.18       17.01      0.58 o 
   2   7   5       45.61       54.11      1.09 o 
   3   7   5      215.58      201.82      3.29 o 
   4   7   5       31.56       31.07      0.80 o 
   5   7   5       25.47       20.24      0.84 o 
   6   7   5        0.76        0.68      0.48 o 
  -1   8   5       73.73       74.80      2.29 o 
   0   8   5      194.25      192.93      5.18 o 
   1   8   5        2.74        1.67      0.28 o 
   2   8   5       29.65       34.05      0.90 o 
   3   8   5        2.27        4.47      0.32 o 
   4   8   5       33.31       33.70      0.86 o 
   5   8   5       11.20       11.24      0.63 o 
  -1   9   5       17.05       15.74      0.82 o 
   0   9   5        0.17        0.51      0.25 o 
   1   9   5      113.29      104.38      2.46 o 
   2   9   5       17.18       18.75      0.64 o 
   3   9   5      144.78      131.01      2.65 o 
   4   9   5        5.05       10.50      0.58 o 
   5   9   5       30.97       25.11      0.98 o 
  -1  10   5       16.10       19.04      0.96 o 
   0  10   5       16.93       14.30      1.05 o 
   1  10   5       51.12       41.91      1.21 o 
   2  10   5        0.15        9.59      0.69 o 
   3  10   5       17.06       12.95      0.64 o 
   4  10   5       57.76       59.32      1.44 o 
  -1  11   5        4.05        5.04      0.68 o 
   0  11   5       21.89       23.10      0.81 o 
   1  11   5       13.74        9.44      0.52 o 
   2  11   5       44.76       34.76      1.13 o 
   3  11   5        1.21        1.75      0.41 o 
   1  12   5        8.17       12.67      0.74 o 
   2  12   5       24.33       27.98      1.20 o 
  -1  -8   6       12.64       10.23      0.70 o 
   0  -8   6        0.06        0.38      0.32 o 
  -3  -7   6       27.71       30.38      1.98 o 
  -2  -7   6       29.71       32.31      1.89 o 
  -1  -7   6       11.75        9.37      0.65 o 
   0  -7   6        0.84        0.73      0.29 o 
   1  -7   6       15.71       15.44      0.72 o 
   2  -7   6       10.01        8.84      0.69 o 
  -4  -6   6        2.42        2.07      0.95 o 
  -3  -6   6        1.72        1.93      0.88 o 
  -2  -6   6       38.99       42.44      2.30 o 
  -1  -6   6       10.02        7.81      0.77 o 
   0  -6   6       23.66       24.18      0.77 o 
   1  -6   6       25.79       26.93      0.94 o 
   2  -6   6       15.92       14.32      0.76 o 
   3  -6   6       16.44       18.74      1.00 o 
  -4  -5   6        0.01        1.76      1.01 o 
  -3  -5   6        1.12        1.32      0.56 o 
  -2  -5   6        4.42        3.57      0.86 o 
  -1  -5   6       13.41       15.68      0.62 o 
   0  -5   6        0.20        0.17      0.23 o 
   1  -5   6        1.35        1.77      0.36 o 
   2  -5   6       12.86       15.79      0.57 o 
   3  -5   6        8.72        9.18      1.12 o 
   4  -5   6        2.82        3.84      0.60 o 
  -4  -4   6       19.89       14.79      1.36 o 
  -3  -4   6       16.18       16.87      1.38 o 
  -2  -4   6        2.49        5.59      0.71 o 
  -1  -4   6       22.43       18.70      0.68 o 
   0  -4   6       29.66       29.85      0.73 o 
   1  -4   6       97.39       90.90      1.96 o 
   2  -4   6        3.02        5.68      0.40 o 
   3  -4   6       12.91       11.61      0.48 o 
   4  -4   6       26.16       19.06      0.98 o 
  -5  -3   6        2.95        2.93      0.86 o 
  -4  -3   6        0.33        0.72      0.66 o 
  -3  -3   6       41.83       40.59      2.24 o 
  -2  -3   6       56.30       88.72      2.27 o 
  -1  -3   6      156.86      142.62      3.32 o 
   0  -3   6       36.03       28.71      0.96 o 
   1  -3   6       14.24       16.15      0.54 o 
   2  -3   6      113.65      106.79      2.25 o 
   3  -3   6       11.37       11.43      0.54 o 
   4  -3   6        6.79        7.84      0.45 o 
   5  -3   6        0.20       -0.07      0.35 o 
  -5  -2   6        2.11        9.55      0.97 o 
  -4  -2   6        2.78        4.60      0.55 o 
  -3  -2   6       21.01       26.31      1.69 o 
  -2  -2   6      124.58      131.84      3.21 o 
  -1  -2   6       34.24       35.63      0.87 o 
   0  -2   6      577.89      541.06      9.05 o 
   1  -2   6      155.47      168.06      3.68 o 
   2  -2   6       29.21       29.74      0.80 o 
   3  -2   6       74.03       74.07      1.65 o 
   4  -2   6        0.43        0.26      0.20 o 
   5  -2   6       18.57       20.72      0.76 o 
  -5  -1   6        1.24        0.84      0.42 o 
  -4  -1   6       50.36       51.34      1.54 o 
  -3  -1   6      146.27      132.04      3.21 o 
  -2  -1   6      101.16       86.31      2.17 o 
  -1  -1   6        3.36        3.91      0.25 o 
   0  -1   6       23.79       15.37      0.39 o 
   1  -1   6       19.74       17.59      0.47 o 
   2  -1   6        3.80        9.61      0.72 o 
   3  -1   6       40.39       33.96      0.89 o 
   4  -1   6       35.20       39.05      1.03 o 
   5  -1   6        0.02        4.31      0.51 o 
  -5   0   6        3.00        1.84      0.44 o 
  -4   0   6        0.41       -0.01      0.27 o 
  -3   0   6      233.10      250.88      5.75 o 
  -2   0   6      163.35      131.27      3.10 o 
  -1   0   6       81.98       71.01      1.50 o 
   0   0   6        0.96        0.00      0.10 o 
   1   0   6      240.98      233.83      3.43 o 
   2   0   6      348.09      326.69      5.55 o 
   3   0   6      466.66      486.12     10.23 o 
   4   0   6       28.70       31.02      0.87 o 
   5   0   6        0.45        0.64      0.24 o 
   6   0   6        5.07        7.05      0.54 o 
  -5   1   6        0.62        4.48      0.76 o 
  -4   1   6        0.17        0.23      0.34 o 
  -3   1   6       65.26       55.11      1.65 o 
  -2   1   6       21.79       31.66      0.91 o 
  -1   1   6        3.79        4.76      0.23 o 
   0   1   6       32.40       33.67      0.71 o 
   1   1   6        0.78       56.07      2.42 o 
   2   1   6      248.91      241.58      3.55 o 
   3   1   6      391.66      369.78      6.30 o 
   4   1   6       47.36       52.71      1.43 o 
   5   1   6       57.53       49.34      1.41 o 
   6   1   6        2.33        2.90      0.43 o 
  -5   2   6       19.79       16.27      1.13 o 
  -4   2   6        2.90        4.56      0.53 o 
  -3   2   6        0.01        0.22      0.25 o 
  -2   2   6       82.75       78.16      2.35 o 
  -1   2   6       14.05       78.60      3.64 o 
   0   2   6      579.44      525.52      9.92 o 
   1   2   6       10.50       16.72      0.87 o 
   2   2   6      115.88      118.20      1.82 o 
   3   2   6      110.57      104.49      2.13 o 
   4   2   6       13.29       12.24      0.56 o 
   5   2   6        8.50       10.04      0.54 o 
   6   2   6        5.63        6.40      0.58 o 
  -5   3   6        3.15        3.49      0.63 o 
  -4   3   6       44.83       42.40      1.50 o 
  -3   3   6       18.22       16.38      0.98 o 
  -2   3   6       94.81       99.31      2.88 o 
  -1   3   6      332.91      325.18      7.14 o 
   0   3   6      213.79      234.30      4.50 o 
   1   3   6      215.30      238.07      4.02 o 
   2   3   6        9.63       22.56      1.21 o 
   3   3   6        7.18       10.19      0.34 o 
   4   3   6       15.40       13.84      0.58 o 
   5   3   6        9.81       11.29      0.58 o 
   6   3   6       39.64       41.51      1.44 o 
  -5   4   6        1.09        1.44      0.49 o 
  -4   4   6       11.93       13.39      0.92 o 
  -3   4   6       84.60       78.96      2.37 o 
  -2   4   6       26.03       27.39      0.91 o 
  -1   4   6      623.82      620.82     13.56 o 
   0   4   6      154.84      163.13      3.69 o 
   1   4   6        1.72        4.07      0.22 o 
   2   4   6        1.35        4.72      0.28 o 
   3   4   6       31.26       57.08      1.24 o 
   4   4   6       87.30       78.44      1.74 o 
   5   4   6        2.19        1.47      0.36 o 
   6   4   6        2.85        6.50      0.62 o 
  -4   5   6        0.37        1.08      0.37 o 
  -3   5   6       45.46       43.45      1.38 o 
  -2   5   6        3.48        4.23      0.55 o 
  -1   5   6        0.73        1.11      0.28 o 
   0   5   6      127.47      136.09      3.11 o 
   1   5   6       37.22       35.62      0.72 o 
   2   5   6       76.42       70.87      1.35 o 
   3   5   6      105.93       99.82      1.88 o 
   4   5   6        1.31       12.80      0.60 o 
   5   5   6       75.33       73.68      1.72 o 
   6   5   6        0.95        0.88      0.39 o 
  -4   6   6       36.46       34.01      1.56 o 
  -3   6   6       35.68       37.67      1.91 o 
  -1   6   6       43.32       51.40      1.65 o 
   0   6   6      474.91      456.73     10.03 o 
   1   6   6      352.60      338.57      6.37 o 
   2   6   6      148.49      148.92      2.65 o 
   3   6   6       72.27       70.73      1.31 o 
   4   6   6       13.29       11.79      0.52 o 
   5   6   6        0.04        2.56      0.91 o 
   6   6   6        0.35        1.40      0.52 o 
  -4   7   6        7.88        6.79      0.56 o 
  -1   7   6       29.53       29.90      1.62 o 
   0   7   6        0.12        0.23      0.15 o 
   1   7   6       80.29       82.82      1.74 o 
   2   7   6      455.42      438.84      7.37 o 
   3   7   6      140.16      144.94      2.44 o 
   4   7   6       35.80       30.77      0.80 o 
   5   7   6        0.00        0.44      0.38 o 
  -1   8   6       66.95       62.26      2.89 o 
   0   8   6        0.18        3.93      1.20 o 
   1   8   6       63.00       57.30      1.30 o 
   2   8   6        3.43        6.62      0.59 o 
   3   8   6        4.83        5.99      0.39 o 
   4   8   6       57.16       50.81      1.26 o 
   5   8   6        5.53        5.83      0.59 o 
  -1   9   6       12.14       11.04      1.02 o 
   0   9   6       44.13       42.88      1.41 o 
   1   9   6        1.40        7.68      0.67 o 
   2   9   6       51.06       39.04      0.94 o 
   3   9   6       49.02       50.77      1.11 o 
   4   9   6       41.39       36.18      1.01 o 
   5   9   6       70.79       74.51      2.07 o 
  -1  10   6        0.56        2.82      0.75 o 
   0  10   6        4.55        6.84      0.47 o 
   1  10   6       57.05       57.28      1.53 o 
   2  10   6       12.37        8.43      0.78 o 
   3  10   6       20.54       19.49      1.20 o 
   4  10   6        3.22        5.63      0.47 o 
  -1  11   6       42.22       38.76      2.30 o 
   0  11   6        0.85        1.46      0.47 o 
   1  11   6       43.09       54.33      1.52 o 
   2  11   6       23.12       25.21      0.92 o 
   3  11   6        0.18       10.39      1.00 o 
   1  12   6        2.12        5.14      0.59 o 
   2  12   6       16.94       18.34      0.95 o 
  -2  -7   7        6.99       10.30      1.38 o 
  -1  -7   7        5.52        3.98      0.95 o 
   0  -7   7        0.25        1.00      0.45 o 
   1  -7   7       14.03       12.11      0.70 o 
  -3  -6   7       15.90       15.52      1.42 o 
  -2  -6   7        0.22        2.01      0.86 o 
  -1  -6   7        4.34        5.62      1.04 o 
   0  -6   7       11.84       11.86      0.84 o 
   1  -6   7        5.12        7.06      0.59 o 
   2  -6   7       12.45       12.73      0.58 o 
  -3  -5   7        1.21        0.76      0.54 o 
  -2  -5   7       20.15       22.21      1.56 o 
  -1  -5   7        1.81        4.92      0.97 o 
   0  -5   7        7.43        6.85      0.54 o 
   1  -5   7        1.32        1.52      0.27 o 
   2  -5   7        1.27        2.71      0.42 o 
   3  -5   7        2.64        5.00      0.64 o 
  -4  -4   7        3.34        4.36      1.15 o 
  -3  -4   7        6.02       11.01      1.17 o 
  -2  -4   7       35.98       35.31      1.49 o 
  -1  -4   7       14.62       13.51      0.77 o 
   0  -4   7       12.26        9.42      0.59 o 
   1  -4   7       63.74       55.03      1.33 o 
   2  -4   7        0.38        0.30      0.22 o 
   3  -4   7       67.30       64.07      1.54 o 
   4  -4   7        1.83        1.21      0.44 o 
  -4  -3   7        5.05        7.31      1.19 o 
  -3  -3   7        8.55        8.41      0.98 o 
  -2  -3   7        1.67        4.61      0.53 o 
  -1  -3   7      132.65      133.04      3.98 o 
   0  -3   7        0.48        0.99      0.31 o 
   1  -3   7      100.07       97.66      2.09 o 
   2  -3   7       77.66       73.06      1.66 o 
   3  -3   7        0.41        1.21      0.31 o 
   4  -3   7       29.98       34.15      0.98 o 
  -4  -2   7        6.27        8.84      1.15 o 
  -3  -2   7        5.18        6.08      1.05 o 
  -2  -2   7        6.70       10.68      1.03 o 
  -1  -2   7       53.54       66.14      5.41 o 
   0  -2   7      131.32      130.81      3.08 o 
   1  -2   7       10.60       22.50      3.17 o 
   2  -2   7        8.55        7.70      0.39 o 
   3  -2   7       38.19       37.76      1.01 o 
   4  -2   7        7.77        8.26      0.43 o 
   5  -2   7        7.15        9.85      0.54 o 
  -5  -1   7        5.33        6.12      0.64 o 
  -4  -1   7       24.71       21.55      0.97 o 
  -3  -1   7       76.92       69.72      1.89 o 
  -2  -1   7       23.26       19.35      0.73 o 
  -1  -1   7        1.30        6.35      0.47 o 
   0  -1   7       35.16       32.91      0.83 o 
   1  -1   7       19.38       16.92      0.52 o 
   2  -1   7      226.51      223.91      4.38 o 
   3  -1   7        6.36        7.93      0.52 o 
   4  -1   7        3.44        5.55      0.43 o 
   5  -1   7       13.44       14.23      0.64 o 
  -5   0   7        0.00       -0.12      0.46 o 
  -4   0   7        9.77        7.73      0.48 o 
  -3   0   7       25.67       26.70      0.89 o 
  -2   0   7       13.88       14.31      0.58 o 
  -1   0   7       82.88       73.85      1.88 o 
   0   0   7        2.84        2.89      0.23 o 
   1   0   7       97.52       85.08      1.63 o 
   2   0   7        2.59        2.99      0.30 o 
   3   0   7      313.13      339.15      7.25 o 
   4   0   7       37.77       30.41      0.97 o 
   5   0   7        8.33        8.91      0.55 o 
  -5   1   7        0.25        2.58      0.67 o 
  -4   1   7        0.32        0.22      0.33 o 
  -3   1   7       27.58       23.87      0.77 o 
  -2   1   7       23.90       67.98      4.06 o 
  -1   1   7       88.57       77.19      1.93 o 
   0   1   7       19.69       23.70      0.64 o 
   1   1   7        0.53        0.78      0.16 o 
   2   1   7       45.48       41.77      0.98 o 
   3   1   7        2.87        4.82      0.37 o 
   4   1   7        5.85       10.05      0.90 o 
   5   1   7        6.24        6.88      0.59 o 
   6   1   7        2.71        4.95      0.95 o 
  -5   2   7        9.39       10.76      0.94 o 
  -4   2   7        0.00        0.62      0.35 o 
  -3   2   7       28.02       24.15      0.99 o 
  -2   2   7       17.87       11.54      0.65 o 
  -1   2   7      149.78      151.84      3.51 o 
   0   2   7      708.49      634.09     11.96 o 
   1   2   7        1.42        5.46      0.60 o 
   2   2   7       68.55       66.84      1.19 o 
   3   2   7        5.12        6.31      0.46 o 
   4   2   7        3.26        2.71      0.37 o 
   5   2   7        6.48        7.80      0.74 o 
   6   2   7       19.72       18.97      0.82 o 
  -5   3   7        7.27        7.97      0.81 o 
  -4   3   7        6.58        6.63      0.68 o 
  -3   3   7        0.01        0.44      0.27 o 
  -2   3   7      151.32      141.01      4.17 o 
  -1   3   7        0.02        0.78      0.22 o 
   0   3   7       56.63       58.38      1.27 o 
   1   3   7      231.26      220.51      4.31 o 
   2   3   7      118.30      115.60      2.09 o 
   3   3   7      140.24      120.98      2.45 o 
   4   3   7        0.70       -0.02      0.21 o 
   5   3   7       14.58       14.62      0.68 o 
   6   3   7        8.73       10.07      0.62 o 
  -4   4   7       21.46       21.15      1.19 o 
  -3   4   7        4.29        5.09      0.95 o 
  -2   4   7        2.21        4.09      0.33 o 
  -1   4   7      100.36      103.73      2.99 o 
   0   4   7        4.20        6.30      0.43 o 
   1   4   7      215.93      185.69      3.65 o 
   2   4   7       16.83       18.01      0.49 o 
   3   4   7      105.14      103.77      1.95 o 
   4   4   7      198.38      186.10      3.68 o 
   5   4   7        7.72        7.58      0.61 o 
   6   4   7       10.92       11.83      0.67 o 
  -4   5   7       26.96       25.17      1.28 o 
  -3   5   7        9.28        9.68      0.51 o 
  -2   5   7        1.69        3.08      0.30 o 
  -1   5   7       25.75       25.91      0.88 o 
   0   5   7        1.07        1.96      0.29 o 
   1   5   7      533.56      500.86      9.49 o 
   2   5   7       50.17       57.12      1.14 o 
   3   5   7        0.24        0.00      0.17 o 
   4   5   7       71.92       78.12      2.01 o 
   5   5   7       31.16       28.40      1.03 o 
   6   5   7        0.03       -0.18      0.30 o 
  -4   6   7       21.96       23.36      1.21 o 
  -3   6   7       50.27       43.96      1.41 o 
  -2   6   7       26.54       24.90      0.83 o 
  -1   6   7       50.27       56.09      1.66 o 
   0   6   7      248.68      243.10      5.47 o 
   1   6   7       42.48       38.97      1.09 o 
   2   6   7      811.96      834.67     13.83 o 
   3   6   7        0.81        0.16      0.18 o 
   4   6   7       45.16       39.46      1.06 o 
   5   6   7       14.74       22.96      0.91 o 
   6   6   7        0.19        1.01      0.63 o 
  -4   7   7        0.61        1.06      0.39 o 
  -1   7   7        0.36        1.10      0.38 o 
   0   7   7        0.87        8.27      1.31 o 
   1   7   7        1.43        2.69      0.37 o 
   2   7   7      120.87      116.87      2.13 o 
   3   7   7        5.26        7.26      0.37 o 
   4   7   7        2.73        3.40      0.39 o 
   5   7   7       11.02       11.80      1.03 o 
   0   8   7       21.83       28.91      0.85 o 
   1   8   7        7.60        7.84      0.42 o 
   2   8   7        5.28        4.61      0.36 o 
   3   8   7       33.34       32.85      0.75 o 
   4   8   7        1.76        3.66      0.40 o 
   5   8   7       27.33       28.94      1.08 o 
   0   9   7       73.44       66.69      1.71 o 
   1   9   7        4.09       14.04      0.59 o 
   2   9   7      134.04      148.33      3.06 o 
   3   9   7       14.89       17.78      0.67 o 
   4   9   7       38.59       41.22      1.11 o 
   5   9   7       38.38       41.46      1.63 o 
   0  10   7       52.58       54.01      1.46 o 
   1  10   7        5.15        5.67      0.75 o 
   2  10   7       17.64       22.01      0.82 o 
   3  10   7       90.58       93.83      2.39 o 
   4  10   7        2.54        4.81      0.44 o 
   0  11   7       24.50       27.75      1.12 o 
   1  11   7       64.55       58.27      1.96 o 
   2  11   7        0.31        0.73      0.31 o 
   3  11   7        4.81        6.10      0.66 o 
  -2  -6   8        3.56        5.66      1.21 o 
  -1  -6   8        8.94       11.54      1.15 o 
   0  -6   8       13.30       14.64      1.20 o 
   1  -6   8        8.03       10.15      1.08 o 
   2  -6   8       10.84       12.10      1.11 o 
  -3  -5   8        4.61        5.15      1.24 o 
  -2  -5   8        4.25        6.19      1.22 o 
  -1  -5   8        5.07        9.46      1.04 o 
   0  -5   8        1.01        1.96      0.55 o 
   1  -5   8        5.06        6.90      0.56 o 
   2  -5   8       15.16       13.42      0.54 o 
   3  -5   8        3.06        4.47      1.21 o 
  -3  -4   8        2.63        5.82      1.20 o 
  -2  -4   8       10.59       10.12      1.06 o 
  -1  -4   8        0.37       -0.32      0.37 o 
   0  -4   8       68.57       72.28      2.32 o 
   1  -4   8        2.60        4.01      0.54 o 
   2  -4   8       16.00       15.69      0.67 o 
   3  -4   8       35.47       34.28      1.09 o 
  -4  -3   8        3.16        2.57      0.93 o 
  -3  -3   8        2.49        4.62      1.04 o 
  -2  -3   8       54.89       51.30      2.79 o 
  -1  -3   8        6.13        8.65      1.42 o 
   0  -3   8       21.97       22.41      0.97 o 
   1  -3   8       80.35       84.41      2.61 o 
   2  -3   8        1.48        2.20      0.35 o 
   3  -3   8       19.61       22.46      0.82 o 
   4  -3   8        0.78        0.58      0.32 o 
  -4  -2   8        0.74        1.78      0.74 o 
  -3  -2   8        3.50        4.96      1.03 o 
  -2  -2   8        3.69       15.61      1.28 o 
  -1  -2   8      127.71      122.19      3.70 o 
   0  -2   8       24.63       24.85      0.87 o 
   1  -2   8       39.63       59.92      4.83 o 
   2  -2   8       37.59       34.64      1.04 o 
   3  -2   8       12.48       10.89      0.53 o 
   4  -2   8       32.35       37.29      1.24 o 
  -4  -1   8        8.73        6.28      0.67 o 
  -3  -1   8        3.62        6.61      0.65 o 
  -2  -1   8        2.15        2.52      0.44 o 
  -1  -1   8       10.68       28.56      1.49 o 
   0  -1   8       17.61       13.65      0.59 o 
   1  -1   8       39.65       35.78      1.09 o 
   2  -1   8       11.65       14.15      0.59 o 
   3  -1   8        4.96        4.40      0.41 o 
   4  -1   8        4.52        5.88      0.50 o 
   5  -1   8       17.95       15.16      0.70 o 
  -4   0   8       89.62       76.39      2.06 o 
  -3   0   8       20.16       27.96      1.42 o 
  -2   0   8       27.47       23.04      0.81 o 
  -1   0   8        0.01        1.29      0.29 o 
   0   0   8       91.75      103.49      2.19 o 
   1   0   8       79.37       75.65      1.91 o 
   2   0   8      324.96      308.33      6.83 o 
   3   0   8        5.23        8.72      0.47 o 
   4   0   8        0.03        0.12      0.24 o 
   5   0   8        6.52        7.71      0.63 o 
  -4   1   8        0.47        2.33      0.58 o 
  -3   1   8       24.64       19.27      0.70 o 
  -2   1   8       12.59       13.44      0.58 o 
  -1   1   8        1.99        3.21      0.59 o 
   0   1   8        0.24        1.54      0.56 o 
   1   1   8       34.56       33.87      0.79 o 
   2   1   8      234.19      219.87      4.96 o 
   3   1   8       10.43        9.63      0.43 o 
   4   1   8       51.15       57.30      1.61 o 
   5   1   8        5.33        5.81      0.55 o 
  -4   2   8       15.67       20.46      1.25 o 
  -3   2   8       37.51       29.28      1.46 o 
  -2   2   8        0.40        1.53      0.27 o 
  -1   2   8      155.19      140.58      3.31 o 
   0   2   8        4.93        4.85      0.29 o 
   1   2   8        0.31        0.56      0.20 o 
   2   2   8      142.18      137.04      3.26 o 
   3   2   8        0.02        0.07      0.22 o 
   4   2   8       23.38       26.30      0.91 o 
   5   2   8        4.45        4.65      0.50 o 
  -4   3   8        1.61        4.85      0.70 o 
  -3   3   8       34.50       31.24      1.20 o 
  -2   3   8       59.82       54.65      1.79 o 
  -1   3   8       27.38       24.77      0.72 o 
   0   3   8      309.89      305.49      5.89 o 
   1   3   8       34.26       32.56      0.84 o 
   2   3   8       51.30       47.35      1.27 o 
   3   3   8       64.81       61.80      1.62 o 
   4   3   8       41.34       40.07      1.06 o 
   5   3   8       89.35       90.00      2.33 o 
  -4   4   8        0.52        0.68      0.39 o 
  -3   4   8        2.34        3.67      0.44 o 
  -2   4   8      139.85      122.04      3.57 o 
  -1   4   8       23.04       17.55      0.72 o 
   0   4   8      169.30      164.83      3.25 o 
   1   4   8       95.08       81.85      1.75 o 
   2   4   8      125.80      111.93      2.36 o 
   3   4   8      216.14      215.97      4.14 o 
   4   4   8       22.01       19.49      0.78 o 
   5   4   8       17.62       18.27      0.70 o 
  -4   5   8        6.57        5.86      0.69 o 
  -3   5   8        2.26        2.08      0.35 o 
  -2   5   8        4.28        4.27      0.34 o 
  -1   5   8       45.22       39.79      1.31 o 
   0   5   8       82.21       81.44      2.01 o 
   1   5   8      299.41      311.89      6.02 o 
   2   5   8        6.03        6.76      0.39 o 
   3   5   8        8.65       12.58      0.45 o 
   4   5   8       56.82       56.57      1.59 o 
   5   5   8        0.09        0.23      0.42 o 
  -4   6   8        4.69        4.94      0.63 o 
  -3   6   8       18.66       16.53      0.91 o 
  -2   6   8       12.16       12.45      0.55 o 
  -1   6   8      108.77      115.23      3.34 o 
   0   6   8       11.03        8.40      0.39 o 
   1   6   8      257.37      250.91      5.72 o 
   2   6   8        9.16       11.06      0.44 o 
   3   6   8        1.66        2.33      0.27 o 
   4   6   8        0.93        0.68      0.30 o 
   5   6   8        0.10        4.12      1.61 o 
  -3   7   8       16.82       19.57      1.00 o 
  -2   7   8        7.48        8.46      0.42 o 
  -1   7   8        1.43        3.10      0.31 o 
   0   7   8        4.60        5.40      0.34 o 
   1   7   8      172.28      168.13      3.95 o 
   2   7   8       47.72       44.81      1.08 o 
   3   7   8       19.10       22.70      1.26 o 
   4   7   8        0.01        0.05      0.20 o 
   5   7   8       26.48       23.76      0.96 o 
  -1   8   8       10.25       12.32      0.76 o 
   0   8   8        2.01        7.13      0.42 o 
   1   8   8        1.08        0.80      0.25 o 
   2   8   8        0.03        1.03      1.04 o 
   3   8   8       80.88       86.84      1.73 o 
   4   8   8        4.60        5.06      0.45 o 
   5   8   8       14.89       13.59      0.73 o 
  -1   9   8       70.14       76.90      3.55 o 
   0   9   8        3.75        4.63      0.34 o 
   1   9   8       59.85       70.31      1.87 o 
   2   9   8      108.07      109.19      2.78 o 
   3   9   8       52.13       56.78      1.43 o 
   4   9   8      101.79      101.77      2.22 o 
   0  10   8       72.51       69.48      2.16 o 
   1  10   8       31.90       33.14      1.34 o 
   2  10   8       54.97       48.59      1.75 o 
   3  10   8        4.29        4.29      0.49 o 
   4  10   8        1.96        1.44      0.35 o 
   0  11   8       52.73       58.81      1.93 o 
   1  11   8        3.76        3.14      0.50 o 
   2  11   8        9.38        9.45      1.41 o 
   3  11   8       16.04       15.85      0.88 o 
  -2  -5   9        0.27       -0.29      0.77 o 
  -1  -5   9        5.62        7.99      1.30 o 
   0  -5   9        0.03       -0.52      0.63 o 
   1  -5   9        5.60        7.99      0.65 o 
   2  -5   9        4.26        8.00      0.76 o 
  -2  -4   9        0.32        0.07      0.77 o 
  -1  -4   9        9.14       10.50      0.94 o 
   0  -4   9       21.30       19.81      1.41 o 
   1  -4   9        2.27        2.83      0.52 o 
   2  -4   9       56.39       52.04      1.85 o 
   3  -4   9        0.28        1.27      0.60 o 
  -3  -3   9        0.17        1.01      0.72 o 
  -2  -3   9       30.16       33.91      2.19 o 
  -1  -3   9        0.13        0.31      0.45 o 
   0  -3   9       40.49       39.21      2.13 o 
   1  -3   9       20.11       18.52      0.90 o 
   2  -3   9        5.10        6.36      0.65 o 
   3  -3   9       20.47       21.80      1.04 o 
  -3  -2   9        6.33       11.34      1.45 o 
  -2  -2   9        9.54       10.09      1.11 o 
  -1  -2   9       31.18       28.27      1.90 o 
   0  -2   9       12.08       10.48      0.76 o 
   1  -2   9        0.09        0.37      0.32 o 
   2  -2   9        7.18        9.29      0.63 o 
   3  -2   9        6.86        6.26      0.62 o 
   4  -2   9        2.65        3.19      0.44 o 
  -4  -1   9       30.15       25.70      1.62 o 
  -3  -1   9       12.62       13.72      1.18 o 
  -2  -1   9        0.00       -0.41      0.51 o 
  -1  -1   9       29.30       36.75      2.14 o 
   0  -1   9        3.63        3.55      0.58 o 
   1  -1   9       97.52       92.16      2.33 o 
   2  -1   9       24.74       26.62      1.11 o 
   3  -1   9        1.87        1.55      0.43 o 
   4  -1   9        6.61        7.40      0.58 o 
  -4   0   9        0.18        0.37      0.37 o 
  -3   0   9       25.07       25.12      0.93 o 
  -2   0   9        9.14        7.31      0.47 o 
  -1   0   9        0.03        0.09      0.26 o 
   0   0   9       50.16       52.39      2.65 o 
   1   0   9       29.52       27.27      0.92 o 
   2   0   9      139.69      137.85      3.31 o 
   3   0   9       51.58       55.94      1.92 o 
   4   0   9        3.29        4.07      0.47 o 
   5   0   9       30.08       29.13      2.93 o 
  -4   1   9        0.56       -0.22      0.41 o 
  -3   1   9       20.47       17.91      0.71 o 
  -2   1   9       17.97       18.33      0.71 o 
  -1   1   9        9.21        9.09      0.49 o 
   0   1   9        1.89        2.10      0.34 o 
   1   1   9      130.93      122.21      2.88 o 
   2   1   9       18.16       17.12      0.71 o 
   3   1   9       29.83       30.31      1.23 o 
   4   1   9       15.52       16.60      0.71 o 
   5   1   9        2.56        4.34      0.52 o 
  -4   2   9        0.55        0.54      0.45 o 
  -3   2   9        0.21       -0.11      0.32 o 
  -2   2   9       19.24       16.25      0.62 o 
  -1   2   9      185.78      168.51      3.97 o 
   0   2   9        5.16        6.61      0.41 o 
   1   2   9      264.65      241.51      4.78 o 
   2   2   9       28.01       26.45      1.11 o 
   3   2   9       55.02       53.56      1.53 o 
   4   2   9       22.80       23.96      0.88 o 
   5   2   9       42.99       44.91      1.40 o 
  -4   3   9        2.61        3.00      0.61 o 
  -3   3   9       36.43       36.25      1.39 o 
  -2   3   9        1.30        1.79      0.38 o 
  -1   3   9       49.65       56.53      2.96 o 
   0   3   9       37.49       33.63      1.01 o 
   1   3   9       57.38       53.08      1.25 o 
   2   3   9      203.53      197.96      4.48 o 
   3   3   9       58.96       56.01      1.95 o 
   4   3   9       44.21       43.76      1.16 o 
   5   3   9       11.25       12.67      0.67 o 
  -4   4   9        1.64        3.63      0.62 o 
  -3   4   9        0.07        7.58      0.67 o 
  -2   4   9       47.17       46.30      1.59 o 
  -1   4   9       16.16       14.22      0.68 o 
   0   4   9       30.96       31.69      1.02 o 
   1   4   9       99.95       93.50      2.01 o 
   2   4   9      149.26      147.76      3.07 o 
   3   4   9       61.52       54.64      1.91 o 
   4   4   9       33.86       28.64      1.01 o 
   5   4   9       16.31       17.37      0.69 o 
  -4   5   9        3.94        5.49      0.73 o 
  -3   5   9        4.40        4.68      0.53 o 
  -2   5   9       24.26       24.62      1.50 o 
  -1   5   9        0.92        1.04      0.29 o 
   0   5   9      134.11      134.55      3.95 o 
   1   5   9       71.20       71.64      1.58 o 
   2   5   9        2.65        4.25      0.35 o 
   3   5   9        4.95        7.28      0.46 o 
   4   5   9       22.64       25.68      0.94 o 
   5   5   9        0.78        2.68      0.47 o 
  -3   6   9        2.66        3.42      0.51 o 
  -2   6   9       13.34       16.14      0.71 o 
  -1   6   9       64.98       70.34      2.41 o 
   0   6   9      119.63      113.04      2.73 o 
   1   6   9      184.16      183.01      4.28 o 
   2   6   9        0.01        1.00      0.23 o 
   3   6   9        6.49        8.03      0.46 o 
   4   6   9       12.90       15.77      0.71 o 
   5   6   9        3.73        3.70      0.52 o 
  -3   7   9        7.02        8.93      0.67 o 
  -2   7   9        0.00        0.10      0.26 o 
  -1   7   9        0.13        0.35      0.23 o 
   0   7   9       38.73       42.94      1.21 o 
   1   7   9      218.03      214.20      4.98 o 
   2   7   9       31.83       33.65      0.89 o 
   3   7   9       28.90       25.96      0.81 o 
   4   7   9       13.31       10.40      0.57 o 
   5   7   9       29.93       28.75      1.09 o 
  -2   8   9       36.69       37.20      1.61 o 
  -1   8   9       18.28       18.27      0.73 o 
   0   8   9       71.99       74.29      2.30 o 
   1   8   9        6.79        7.36      0.55 o 
   2   8   9      108.26      110.71      2.81 o 
   3   8   9       28.33       30.45      0.90 o 
   4   8   9       40.15       45.88      1.21 o 
   5   8   9        0.42        0.53      0.57 o 
  -2   9   9        2.88        4.29      0.41 o 
  -1   9   9       29.52       26.66      1.26 o 
   0   9   9       57.48       59.98      2.51 o 
   1   9   9      166.70      163.25      3.92 o 
   2   9   9        0.10        0.47      0.30 o 
   3   9   9       97.90       91.30      2.92 o 
   4   9   9       74.48       78.59      1.82 o 
  -1  10   9       20.11       21.62      1.09 o 
   0  10   9        6.59        6.30      0.62 o 
   1  10   9       40.14       36.36      1.68 o 
   2  10   9       39.99       40.79      1.56 o 
   3  10   9       25.95       23.70      1.16 o 
   0  11   9        6.28        6.95      0.64 o 
   1  11   9        8.40        6.53      0.65 o 
   2  11   9        0.28        0.12      0.45 o 
  -1  -4  10       18.30       17.96      1.04 o 
   0  -4  10        0.00        0.96      0.54 o 
   1  -4  10        9.73       10.93      0.76 o 
  -2  -3  10        3.09        8.33      1.42 o 
  -1  -3  10        7.80        9.70      1.52 o 
   0  -3  10       20.94       20.09      1.44 o 
   1  -3  10        0.01        0.14      0.34 o 
   2  -3  10        7.85        9.12      0.69 o 
  -3  -2  10        0.00       -0.26      0.64 o 
  -2  -2  10       33.06       35.95      2.23 o 
  -1  -2  10        1.28        3.79      1.06 o 
   0  -2  10       11.28       12.43      1.06 o 
   1  -2  10        9.37        8.99      0.64 o 
   2  -2  10        1.85        2.60      1.08 o 
   3  -2  10       14.65       15.83      0.89 o 
  -3  -1  10        0.19        0.53      0.64 o 
  -2  -1  10        5.73        8.08      1.21 o 
  -1  -1  10        8.20       11.01      1.43 o 
   0  -1  10       14.78       11.61      1.19 o 
   1  -1  10        0.66        0.82      0.34 o 
   2  -1  10       13.96       11.81      0.73 o 
   3  -1  10        2.77        4.26      0.59 o 
   4  -1  10       22.59       21.29      1.43 o 
  -3   0  10        1.09        5.21      1.82 o 
  -2   0  10        0.03        0.00      0.32 o 
  -1   0  10       18.21       20.02      1.47 o 
   0   0  10       55.22       61.04      3.03 o 
   1   0  10      149.43      147.17      5.49 o 
   2   0  10       32.51       31.96      1.09 o 
   3   0  10        1.21        5.36      0.65 o 
   4   0  10       16.63       16.79      0.93 o 
  -3   1  10        3.56        3.57      0.50 o 
  -2   1  10        1.26        4.63      0.79 o 
  -1   1  10        0.14        0.15      0.27 o 
   0   1  10       49.76       42.82      1.54 o 
   1   1  10       54.75       51.51      1.80 o 
   2   1  10       80.07       72.46      2.41 o 
   3   1  10       36.81       34.88      1.56 o 
   4   1  10        0.12        0.41      0.38 o 
  -3   2  10        0.21        0.10      0.40 o 
  -2   2  10       74.88       65.73      1.76 o 
  -1   2  10        0.87        1.30      0.33 o 
   0   2  10       19.48       17.94      0.72 o 
   1   2  10       40.12       44.26      3.35 o 
   2   2  10       58.77       61.67      2.10 o 
   3   2  10       31.24       25.88      1.20 o 
   4   2  10       20.45       21.66      1.20 o 
   5   2  10        7.42        7.56      0.97 o 
  -3   3  10       10.65       11.54      0.92 o 
  -2   3  10        4.46        6.01      0.65 o 
  -1   3  10      100.88       97.48      2.40 o 
   0   3  10        7.17        6.65      0.42 o 
   1   3  10       10.08        9.05      0.43 o 
   2   3  10        0.60        0.95      0.29 o 
   3   3  10       40.18       35.38      1.45 o 
   4   3  10       48.73       48.95      2.08 o 
   5   3  10        3.01        4.23      0.65 o 
  -3   4  10       21.74       21.99      1.30 o 
  -2   4  10        3.43        3.59      0.49 o 
  -1   4  10       45.84       40.17      1.45 o 
   0   4  10        1.68        3.42      0.61 o 
   1   4  10       10.12        9.79      0.44 o 
   2   4  10       40.46       34.00      0.95 o 
   3   4  10        6.02        8.14      0.63 o 
   4   4  10        7.88        9.24      0.79 o 
   5   4  10        0.66        1.23      0.89 o 
  -3   5  10        0.69        1.37      0.45 o 
  -2   5  10        3.60        4.76      0.62 o 
  -1   5  10       14.48       14.06      0.71 o 
   0   5  10       73.88       75.68      2.42 o 
   1   5  10       28.03       26.97      0.76 o 
   2   5  10        0.82        0.81      0.25 o 
   3   5  10       92.54       88.10      2.27 o 
   4   5  10        2.22        4.75      1.93 o 
   5   5  10       15.56       17.05      0.99 o 
  -3   6  10        1.09        1.45      0.46 o 
  -2   6  10       12.83       13.58      0.87 o 
  -1   6  10       31.36       31.46      1.18 o 
   0   6  10       66.02       63.67      2.09 o 
   1   6  10       70.76       70.09      1.87 o 
   2   6  10        9.12       20.97      1.30 o 
   3   6  10       17.73       16.86      0.72 o 
   4   6  10        3.30        5.10      0.69 o 
   5   6  10        8.67        9.59      0.75 o 
  -2   7  10        0.22        0.56      0.31 o 
  -1   7  10        4.56        6.48      0.60 o 
   0   7  10       75.57       72.09      2.30 o 
   1   7  10      133.32      130.45      3.20 o 
   2   7  10       15.44       19.11      1.36 o 
   3   7  10       23.03       22.57      0.76 o 
   4   7  10       50.27       41.87      1.89 o 
  -2   8  10        0.32        0.14      0.29 o 
  -1   8  10       30.07       26.74      1.35 o 
   0   8  10        0.31        1.07      0.37 o 
   1   8  10       29.29       31.99      1.05 o 
   2   8  10       92.76       87.88      2.34 o 
   3   8  10        3.22        4.41      0.43 o 
   4   8  10       43.67       38.95      1.59 o 
  -1   9  10        7.14        8.47      0.69 o 
   0   9  10       35.27       36.71      1.75 o 
   1   9  10       18.54       20.74      0.96 o 
   2   9  10       58.26       55.36      1.95 o 
   3   9  10       58.83       66.27      2.30 o 
   4   9  10        5.74        6.33      1.02 o 
   0  10  10       19.73       19.66      1.15 o 
   1  10  10        9.49       11.02      0.70 o 
   2  10  10        0.16        0.92      0.39 o 
   3  10  10        0.91        1.17      0.61 o 
   0  -3  11        6.93        8.80      1.25 o 
   1  -3  11        2.58        3.33      0.87 o 
  -2  -2  11        4.05        3.90      1.07 o 
  -1  -2  11        7.09       11.14      1.61 o 
   0  -2  11        0.02        0.70      0.76 o 
   1  -2  11        6.98        8.52      0.98 o 
   2  -2  11        5.67        7.46      0.78 o 
  -2  -1  11        8.97        8.60      1.28 o 
  -1  -1  11        1.30        7.13      1.25 o 
   0  -1  11       58.44       56.86      3.09 o 
   1  -1  11        2.97        4.64      0.83 o 
   2  -1  11        2.38        4.51      0.61 o 
   3  -1  11       15.31       14.25      0.87 o 
  -2   0  11        0.13       -0.06      0.52 o 
  -1   0  11       27.61       24.45      1.71 o 
   0   0  11        2.14        3.16      0.94 o 
   1   0  11      109.50      103.02      4.77 o 
   2   0  11       15.15       13.70      0.70 o 
   3   0  11       14.44       14.61      0.87 o 
  -3   1  11        2.92        3.03      0.50 o 
  -2   1  11        6.49        7.57      0.70 o 
  -1   1  11        5.48        7.30      0.69 o 
   0   1  11       19.31       17.44      1.39 o 
   1   1  11        2.78        6.12      1.09 o 
   2   1  11       10.51        8.42      1.01 o 
   3   1  11        0.00        0.39      0.35 o 
   4   1  11        0.37        5.14      0.96 o 
  -3   2  11        4.02        3.48      0.72 o 
  -2   2  11       21.03       17.09      0.76 o 
  -1   2  11       19.11       16.61      0.71 o 
   0   2  11       38.04       32.36      1.44 o 
   1   2  11        0.79        1.41      0.42 o 
   2   2  11       22.16       18.68      0.97 o 
   3   2  11        3.38        5.29      0.70 o 
   4   2  11       49.86       49.88      1.89 o 
  -3   3  11        0.02        0.08      0.45 o 
  -2   3  11        5.70        6.73      0.83 o 
  -1   3  11        1.95        4.33      0.91 o 
   0   3  11        2.92        4.42      0.84 o 
   1   3  11       44.86       43.70      1.29 o 
   2   3  11       21.52       28.73      1.24 o 
   3   3  11       18.98       19.32      1.03 o 
   4   3  11       10.04       10.68      1.20 o 
  -3   4  11       10.31       12.68      1.01 o 
  -2   4  11        0.68        0.90      0.45 o 
  -1   4  11        6.20        7.38      0.58 o 
   0   4  11        0.00        9.82      0.73 o 
   1   4  11       28.54       28.65      0.92 o 
   2   4  11       79.96       73.69      1.96 o 
   3   4  11       24.87       24.04      1.52 o 
   4   4  11       20.02       21.31      1.14 o 
  -2   5  11        2.38        3.80      0.63 o 
  -1   5  11       74.24       76.56      2.51 o 
   0   5  11        0.18        0.76      0.34 o 
   1   5  11        0.05        0.81      0.25 o 
   2   5  11       21.40       22.47      0.74 o 
   3   5  11       12.03       10.48      0.82 o 
   4   5  11        4.48        8.92      1.16 o 
  -2   6  11       28.09       23.18      1.31 o 
  -1   6  11       16.76       12.60      0.92 o 
   0   6  11      264.24      254.65      7.33 o 
   1   6  11        0.35        0.47      0.28 o 
   2   6  11       28.93       35.46      0.99 o 
   3   6  11       10.42       11.26      0.61 o 
   4   6  11       11.70       10.10      0.77 o 
  -2   7  11        2.11        3.63      0.58 o 
  -1   7  11        0.09       -0.03      0.30 o 
   0   7  11        4.63        5.34      0.70 o 
   1   7  11       33.79       31.43      1.08 o 
   2   7  11        1.49        1.36      0.28 o 
   3   7  11       11.00        9.16      0.55 o 
   4   7  11       33.75       33.04      1.98 o 
  -1   8  11        5.46        5.72      0.70 o 
   0   8  11       10.66       12.62      0.91 o 
   1   8  11       84.24       79.46      2.52 o 
   2   8  11       11.18       11.61      0.77 o 
   3   8  11       48.58       53.40      1.53 o 
   0   9  11       22.96       22.20      1.28 o 
   1   9  11        2.59        7.37      1.06 o 
   2   9  11       55.35       61.24      2.14 o 
   3   9  11       49.05       50.72      2.60 o 
   1  10  11       17.25       18.20      1.22 o 
   2  10  11       20.12       23.67      1.51 o 
  -1  -1  12       10.11       11.67      1.31 o 
   0  -1  12        0.14        0.26      0.79 o 
   1  -1  12        0.60        0.39      0.78 o 
   2  -1  12        7.71        8.38      1.18 o 
  -1   0  12        9.37        9.73      1.41 o 
   0   0  12       48.94       60.19      3.25 o 
   1   0  12        2.76        3.73      1.05 o 
   2   0  12        0.25        0.18      0.39 o 
  -2   1  12        0.00        1.18      0.66 o 
  -1   1  12        5.95        4.48      0.98 o 
   0   1  12       10.37       12.91      1.27 o 
   1   1  12       17.20       11.28      1.22 o 
   2   1  12        4.36        7.15      0.79 o 
   3   1  12        0.62        0.68      0.46 o 
  -2   2  12        0.02        0.73      0.56 o 
  -1   2  12        1.88        2.51      0.49 o 
   0   2  12       19.69       19.14      1.43 o 
   1   2  12        6.90       10.36      1.33 o 
   2   2  12       12.96       14.14      0.87 o 
   3   2  12        9.93        9.97      0.79 o 
  -2   3  12       26.26       26.54      1.60 o 
  -1   3  12        0.70        0.42      0.34 o 
   0   3  12       23.91       26.08      1.12 o 
   1   3  12       10.49        8.47      0.93 o 
   2   3  12       25.63       30.56      1.33 o 
   3   3  12       35.64       35.92      1.55 o 
  -2   4  12       17.38       17.81      1.24 o 
  -1   4  12        1.20        1.71      0.55 o 
   0   4  12       23.48       29.73      0.99 o 
   1   4  12       74.00       67.09      2.19 o 
   2   4  12        3.43        5.65      0.69 o 
   3   4  12       12.68       12.52      0.93 o 
  -2   5  12       11.64       13.04      1.02 o 
  -1   5  12       34.36       32.42      1.76 o 
   0   5  12        8.61       11.68      0.94 o 
   1   5  12       21.82       23.75      1.22 o 
   2   5  12       38.13       33.46      1.12 o 
   3   5  12        0.26        0.54      0.41 o 
  -1   6  12       23.32       20.12      1.28 o 
   0   6  12        0.28       -0.16      0.35 o 
   1   6  12        7.00        7.76      0.91 o 
   2   6  12       14.88       14.58      0.65 o 
   3   6  12        2.52        2.69      0.59 o 
  -1   7  12       18.64       17.26      1.15 o 
   0   7  12       12.81        8.26      0.78 o 
   1   7  12        1.62        1.89      0.57 o 
   2   7  12       19.27       23.98      0.84 o 
   3   7  12       35.12       32.96      1.14 o 
   0   8  12        0.11        0.58      0.42 o 
   1   8  12       26.89       26.63      1.57 o 
   2   8  12        4.64        6.37      0.72 o 
   3   8  12       48.64       52.31      2.69 o 
   1   9  12       21.16       27.68      1.62 o 
   2   9  12       26.43       29.08      1.32 o 
   0   1  13        0.95        1.09      0.79 o 
   1   1  13        9.54       12.75      1.33 o 
   0   2  13        0.16        0.42      0.67 o 
   1   2  13       24.97       27.40      1.85 o 
   2   2  13        5.15        6.68      1.26 o 
  -1   3  13        8.56       11.21      0.68 o 
   0   3  13       19.91       17.68      1.32 o 
   1   3  13       35.85       39.96      2.27 o 
   2   3  13       18.56       19.72      1.59 o 
  -1   4  13        3.28        6.85      0.94 o 
   0   4  13        7.40        6.78      1.03 o 
   1   4  13        6.78        5.79      1.03 o 
   2   4  13       23.99       24.20      2.03 o 
  -1   5  13        5.48        8.05      0.99 o 
   0   5  13        0.01        0.02      0.41 o 
   1   5  13        0.05        0.53      0.63 o 
   2   5  13        1.54        0.56      0.43 o 
   0   6  13        0.13        1.29      0.53 o 
   1   6  13        2.02        2.69      0.68 o 
   2   6  13        9.05        8.79      0.55 o 
   1   7  13        1.68        1.76      0.62 o 
   2   7  13       11.19        9.72      0.75 o 
                                                 
